# Supplementary material for: PGC-1β modulates catabolism and fiber atrophy in the fasting-response of specific skeletal muscle beds
Source: Mol Metab. 2022 Nov 16;66:101643. doi: 10.1016/j.molmet.2022.101643 (PMC9723918; doi:10.1016/j.molmet.2022.101643)
Supplement: Multimedia component 2 [file mmc2.xlsx]

## Sheet: WT vs. MKO fed
Annotation Cluster 1	Enrichment Score: 2.979258293716893
Category	Term	Count	%	PValue	Genes	List Total	Pop Hits	Pop Total	Fold Enrichment	Bonferroni	Benjamini	FDR
KEGG_PATHWAY	mmu05010:Alzheimer's disease	9	7.25806	1.3533e-05	NDUFA13, NDUFA7, CASP12, NDUFA5, NDUFAB1, ITPR1, COX7A2, COX6C, COX6B1	50	177	7691	7.82136	0.00178477	0.00178635	0.00173222
KEGG_PATHWAY	mmu04932:Non-alcoholic fatty liver disease (NAFLD)	8	6.45161	5.40214e-05	SREBF1, NDUFA13, NDUFA7, NDUFA5, NDUFAB1, COX7A2, COX6C, COX6B1	50	157	7691	7.83796	0.00710566	0.00356541	0.00345737
GOTERM_CC_DIRECT	GO:0005743~mitochondrial inner membrane	11	8.87097	7.97268e-05	NDUFA13, NDUFA7, MAOB, NDUFA5, NNT, TIMM23, USMG5, COX7A2, COX6C, SLC25A36, COX6B1	114	387	19662	4.90235	0.01362	0.013713	0.0135536
KEGG_PATHWAY	mmu00190:Oxidative phosphorylation	7	5.64516	0.000230855	NDUFA13, NDUFA7, NDUFA5, NDUFAB1, COX7A2, COX6C, COX6B1	50	139	7691	7.74633	0.0300167	0.00610999	0.00592484
KEGG_PATHWAY	mmu05016:Huntington's disease	8	6.45161	0.000231439	NDUFA13, NDUFA7, NDUFA5, NDUFAB1, ITPR1, COX7A2, COX6C, COX6B1	50	198	7691	6.21495	0.0300915	0.00610999	0.00592484
KEGG_PATHWAY	mmu05012:Parkinson's disease	7	5.64516	0.000336283	NDUFA13, NDUFA7, NDUFA5, NDUFAB1, COX7A2, COX6C, COX6B1	50	149	7691	7.22644	0.0434257	0.00739823	0.00717404
GOTERM_CC_DIRECT	GO:0005739~mitochondrion	21	16.9355	0.00181101	NDUFA13, NDUFA7, MAOB, NDUFA5, 1600014C10RIK, MAOA, ELN, TIMM23, USMG5, COX7A2, COX6C, GDAP1, GCK, COX6B1, FUNDC2, ADH1, MFSD7B, NNT, NDUFAB1, MICU3, SLC25A36	114	1721	19662	2.10456	0.267854	0.122006	0.120588
GOTERM_CC_DIRECT	GO:0005747~mitochondrial respiratory chain complex I	4	3.22581	0.00249335	NDUFA13, NDUFA7, NDUFA5, NDUFAB1	114	47	19662	14.6786	0.349095	0.122006	0.120588
GOTERM_MF_DIRECT	GO:0004129~cytochrome-c oxidase activity	3	2.41935	0.0105272	COX7A2, COX6C, COX6B1	98	28	17446	19.0736	0.926758	0.754827	0.754827
GOTERM_MF_DIRECT	GO:0008137~NADH dehydrogenase (ubiquinone) activity	3	2.41935	0.0161589	NDUFA13, NDUFA7, NDUFA5	98	35	17446	15.2589	0.982116	0.798252	0.798252
GOTERM_CC_DIRECT	GO:0070469~respiratory chain	3	2.41935	0.0439277	NDUFA7, NDUFA5, NDUFAB1	114	58	19662	8.92105	0.999559	0.944445	0.933463
KEGG_PATHWAY	mmu01100:Metabolic pathways	14	11.2903	0.0501984	TPH1, NDUFA13, NDUFA7, MAOB, NDUFA5, MAOA, AMD1, COX6C, GCK, COX6B1, INPP4A, ADH1, NNT, NDUFAB1	50	1269	7691	1.69699	0.998884	0.376879	0.365459
Annotation Cluster 2	Enrichment Score: 1.9091769206597415
Category	Term	Count	%	PValue	Genes	List Total	Pop Hits	Pop Total	Fold Enrichment	Bonferroni	Benjamini	FDR
KEGG_PATHWAY	mmu05412:Arrhythmogenic right ventricular cardiomyopathy (ARVC)	4	3.22581	0.0087486	CACNG7, ITGB4, SGCB, CACNA2D4	50	67	7691	9.18328	0.686481	0.164974	0.159974
KEGG_PATHWAY	mmu05410:Hypertrophic cardiomyopathy (HCM)	4	3.22581	0.0136938	CACNG7, ITGB4, SGCB, CACNA2D4	50	79	7691	7.78835	0.837987	0.225948	0.219101
KEGG_PATHWAY	mmu05414:Dilated cardiomyopathy	4	3.22581	0.0156317	CACNG7, ITGB4, SGCB, CACNA2D4	50	83	7691	7.41301	0.87503	0.229265	0.222317
Annotation Cluster 3	Enrichment Score: 1.315357118349401
Category	Term	Count	%	PValue	Genes	List Total	Pop Hits	Pop Total	Fold Enrichment	Bonferroni	Benjamini	FDR
GOTERM_MF_DIRECT	GO:0005262~calcium channel activity	4	3.22581	0.0122239	CACNG7, GRIN3B, ITPR1, CACNA2D4	98	86	17446	8.28002	0.952065	0.754827	0.754827
GOTERM_BP_DIRECT	GO:0070588~calcium ion transmembrane transport	4	3.22581	0.013885	CACNG7, GRIN3B, ITPR1, CACNA2D4	104	88	18082	7.90297	0.999828	1	1
KEGG_PATHWAY	mmu04921:Oxytocin signaling pathway	4	3.22581	0.0699187	CACNG7, ITPR1, CACNA2D4, MYL9	50	150	7691	4.10187	0.99993	0.419512	0.4068
GOTERM_BP_DIRECT	GO:0006811~ion transport	7	5.64516	0.116382	CACNG7, KCNF1, GRIN3B, LRRC38, ITPR1, CACNA2D4, CLCN3	104	584	18082	2.084	1	1	1
GOTERM_BP_DIRECT	GO:0006816~calcium ion transport	3	2.41935	0.191857	CACNG7, ITPR1, CACNA2D4	104	141	18082	3.69926	1	1	1
Annotation Cluster 4	Enrichment Score: 1.2428326639686025
Category	Term	Count	%	PValue	Genes	List Total	Pop Hits	Pop Total	Fold Enrichment	Bonferroni	Benjamini	FDR
KEGG_PATHWAY	mmu04930:Type II diabetes mellitus	3	2.41935	0.0401227	SOCS2, SOCS1, GCK	50	50	7691	9.2292	0.995508	0.331012	0.320982
KEGG_PATHWAY	mmu04910:Insulin signaling pathway	4	3.22581	0.0592894	SOCS2, SREBF1, SOCS1, GCK	50	140	7691	4.39486	0.999687	0.411905	0.399423
KEGG_PATHWAY	mmu04917:Prolactin signaling pathway	3	2.41935	0.0785479	SOCS2, SOCS1, GCK	50	73	7691	6.32137	0.99998	0.450797	0.437136
Annotation Cluster 5	Enrichment Score: 1.1288448331001075
Category	Term	Count	%	PValue	Genes	List Total	Pop Hits	Pop Total	Fold Enrichment	Bonferroni	Benjamini	FDR
KEGG_PATHWAY	mmu00350:Tyrosine metabolism	3	2.41935	0.0253647	ADH1, MAOB, MAOA	50	39	7691	11.8323	0.966336	0.331012	0.320982
KEGG_PATHWAY	mmu00982:Drug metabolism - cytochrome P450	3	2.41935	0.0659155	ADH1, MAOB, MAOA	50	66	7691	6.99182	0.999877	0.419512	0.4068
GOTERM_MF_DIRECT	GO:0016491~oxidoreductase activity	6	4.83871	0.245611	ADH1, TPH1, MAOB, NNT, MAOA, SCD2	98	604	17446	1.76841	1	1	1
Annotation Cluster 6	Enrichment Score: 1.1148518365491953
Category	Term	Count	%	PValue	Genes	List Total	Pop Hits	Pop Total	Fold Enrichment	Bonferroni	Benjamini	FDR
KEGG_PATHWAY	mmu00380:Tryptophan metabolism	3	2.41935	0.035834	TPH1, MAOB, MAOA	50	47	7691	9.8183	0.991908	0.331012	0.320982
KEGG_PATHWAY	mmu04726:Serotonergic synapse	4	3.22581	0.0513926	TPH1, MAOB, MAOA, ITPR1	50	132	7691	4.66121	0.999055	0.376879	0.365459
GOTERM_MF_DIRECT	GO:0016491~oxidoreductase activity	6	4.83871	0.245611	ADH1, TPH1, MAOB, NNT, MAOA, SCD2	98	604	17446	1.76841	1	1	1
Annotation Cluster 7	Enrichment Score: 1.1052637406503258
Category	Term	Count	%	PValue	Genes	List Total	Pop Hits	Pop Total	Fold Enrichment	Bonferroni	Benjamini	FDR
GOTERM_BP_DIRECT	GO:0006631~fatty acid metabolic process	4	3.22581	0.0596952	PER2, HACD1, NDUFAB1, SCD2	104	156	18082	4.45809	1	1	1
GOTERM_BP_DIRECT	GO:0006633~fatty acid biosynthetic process	3	2.41935	0.0666242	HACD1, NDUFAB1, SCD2	104	74	18082	7.0486	1	1	1
GOTERM_BP_DIRECT	GO:0006629~lipid metabolic process	6	4.83871	0.121517	NEU2, SREBF1, HACD1, LIPO1, NDUFAB1, SCD2	104	459	18082	2.27275	1	1	1
Annotation Cluster 8	Enrichment Score: 1.0305432761685256
Category	Term	Count	%	PValue	Genes	List Total	Pop Hits	Pop Total	Fold Enrichment	Bonferroni	Benjamini	FDR
GOTERM_MF_DIRECT	GO:0005244~voltage-gated ion channel activity	4	3.22581	0.0387517	CACNG7, KCNF1, CACNA2D4, CLCN3	98	134	17446	5.31404	0.999942	1	1
GOTERM_BP_DIRECT	GO:0006811~ion transport	7	5.64516	0.116382	CACNG7, KCNF1, GRIN3B, LRRC38, ITPR1, CACNA2D4, CLCN3	104	584	18082	2.084	1	1	1
GOTERM_BP_DIRECT	GO:0034765~regulation of ion transmembrane transport	3	2.41935	0.179553	CACNG7, KCNF1, CACNA2D4	104	135	18082	3.86368	1	1	1
Annotation Cluster 9	Enrichment Score: 1.0045803701973854
Category	Term	Count	%	PValue	Genes	List Total	Pop Hits	Pop Total	Fold Enrichment	Bonferroni	Benjamini	FDR
KEGG_PATHWAY	mmu05030:Cocaine addiction	3	2.41935	0.0386722	GRIN3B, MAOB, MAOA	50	49	7691	9.41755	0.994517	0.331012	0.320982
KEGG_PATHWAY	mmu05031:Amphetamine addiction	3	2.41935	0.0676745	GRIN3B, MAOB, MAOA	50	67	7691	6.88746	0.999904	0.419512	0.4068
KEGG_PATHWAY	mmu05034:Alcoholism	3	2.41935	0.370198	GRIN3B, MAOB, MAOA	50	202	7691	2.28446	1	1	0.977099
Annotation Cluster 10	Enrichment Score: 0.16854336263053885
Category	Term	Count	%	PValue	Genes	List Total	Pop Hits	Pop Total	Fold Enrichment	Bonferroni	Benjamini	FDR
GOTERM_MF_DIRECT	GO:0000287~magnesium ion binding	3	2.41935	0.3098	RPS6KA3, STK26, GCK	98	202	17446	2.64387	1	1	1
GOTERM_MF_DIRECT	GO:0005524~ATP binding	9	7.25806	0.607356	RPS6KA3, NDUFA13, PAK1, EHD4, BTAF1, STK26, CLCN3, GCK, RAD54B	98	1507	17446	1.06316	1	1	1
PFAM	PF00069:Protein kinase domain	3	2.41935	0.610437	RPS6KA3, PAK1, STK26	100	387	18708	1.45023	1	1	1
GOTERM_BP_DIRECT	GO:0016310~phosphorylation	4	3.22581	0.682119	RPS6KA3, PAK1, STK26, GCK	104	612	18082	1.13638	1	1	1
GOTERM_MF_DIRECT	GO:0004674~protein serine/threonine kinase activity	3	2.41935	0.69172	RPS6KA3, PAK1, STK26	98	428	17446	1.24781	1	1	1
GOTERM_MF_DIRECT	GO:0016301~kinase activity	4	3.22581	0.728997	RPS6KA3, PAK1, STK26, GCK	98	674	17446	1.0565	1	1	1
GOTERM_MF_DIRECT	GO:0004672~protein kinase activity	3	2.41935	0.799082	RPS6KA3, PAK1, STK26	98	531	17446	1.00577	1	1	1
GOTERM_MF_DIRECT	GO:0016740~transferase activity	7	5.64516	0.837659	RPS6KA3, METTL21C, PAK1, STK26, POLK, CHAC1, GCK	98	1472	17446	0.846564	1	1	1
GOTERM_BP_DIRECT	GO:0006468~protein phosphorylation	3	2.41935	0.844394	RPS6KA3, PAK1, STK26	104	576	18082	0.905549	1	1	1
GOTERM_MF_DIRECT	GO:0000166~nucleotide binding	8	6.45161	0.924017	RPS6KA3, NIN, PAK1, EHD4, STK26, CLCN3, CPEB2, GCK	98	1936	17446	0.735622	1	1	1

## Sheet: WT vs. MKO overlap
Annotation Cluster 1	Enrichment Score: 2.048635832015721
Category	Term	Count	%	PValue	Genes	List Total	Pop Hits	Pop Total	Fold Enrichment	Bonferroni	Benjamini	FDR
GOTERM_CC_DIRECT	GO:0009897~external side of plasma membrane	6	8.82353	0.00322345	IGHM, IGHG2C, ITGA4, MUSK, HFE, CD28	63	317	19662	5.90717	0.349108	0.170976	0.156835
GOTERM_MF_DIRECT	GO:0003823~antigen binding	4	5.88235	0.00531493	IGHM, IGHG2C, ITGA4, HFE	62	101	17446	11.144	0.650004	1	1
PFAM	PF07654:Immunoglobulin C1-set domain	3	4.41176	0.0417132	IGHM, IGHG2C, HFE	61	101	18708	9.10956	0.976471	1	1
Annotation Cluster 2	Enrichment Score: 1.6939205821968162
Category	Term	Count	%	PValue	Genes	List Total	Pop Hits	Pop Total	Fold Enrichment	Bonferroni	Benjamini	FDR
KEGG_PATHWAY	mmu04260:Cardiac muscle contraction	5	7.35294	0.000158467	ACTC1, UQCRQ, CYC1, COX5B, COX7C	29	77	7691	17.2212	0.011189	0.0112511	0.0112511
KEGG_PATHWAY	mmu00190:Oxidative phosphorylation	4	5.88235	0.0136018	UQCRQ, CYC1, COX5B, COX7C	29	139	7691	7.63185	0.621809	0.322003	0.322003
KEGG_PATHWAY	mmu05012:Parkinson's disease	4	5.88235	0.0163775	UQCRQ, CYC1, COX5B, COX7C	29	149	7691	7.11965	0.690386	0.322003	0.322003
KEGG_PATHWAY	mmu04932:Non-alcoholic fatty liver disease (NAFLD)	4	5.88235	0.0188124	UQCRQ, CYC1, COX5B, COX7C	29	157	7691	6.75686	0.740345	0.322003	0.322003
KEGG_PATHWAY	mmu05010:Alzheimer's disease	4	5.88235	0.0257425	UQCRQ, CYC1, COX5B, COX7C	29	177	7691	5.99338	0.843023	0.322003	0.322003
GOTERM_CC_DIRECT	GO:0005743~mitochondrial inner membrane	5	7.35294	0.0337332	UQCRQ, CYC1, COX5B, COX7C, SLC25A25	63	387	19662	4.03224	0.989579	0.27252	0.24998
KEGG_PATHWAY	mmu05016:Huntington's disease	4	5.88235	0.0343199	UQCRQ, CYC1, COX5B, COX7C	29	198	7691	5.35772	0.916215	0.322003	0.322003
KEGG_PATHWAY	mmu01100:Metabolic pathways	8	11.7647	0.166704	GAMT, UQCRQ, IDH3B, AMY1, PLA2G5, CYC1, COX5B, COX7C	29	1269	7691	1.67191	0.999998	1	1
GOTERM_CC_DIRECT	GO:0005739~mitochondrion	9	13.2353	0.172302	UQCRQ, SNPH, IDH3B, CYC1, COX5B, COX7C, CLU, GFER, SLC25A25	63	1721	19662	1.63211	1	0.642685	0.589531
Annotation Cluster 3	Enrichment Score: 1.6275925768213957
Category	Term	Count	%	PValue	Genes	List Total	Pop Hits	Pop Total	Fold Enrichment	Bonferroni	Benjamini	FDR
GOTERM_BP_DIRECT	GO:0006811~ion transport	8	11.7647	0.00340731	SLC12A2, SLC30A2, HFE, SLC4A10, SLC40A1, TMEM38B, KCNJ2, SLC38A4	62	584	18082	3.99514	0.864678	1	1
GOTERM_MF_DIRECT	GO:0015293~symporter activity	3	4.41176	0.0585103	SLC12A2, SLC4A10, SLC38A4	62	112	17446	7.53715	0.999993	1	1
GOTERM_BP_DIRECT	GO:0006814~sodium ion transport	3	4.41176	0.0657019	SLC12A2, SLC4A10, SLC38A4	62	124	18082	7.05593	1	1	1
Annotation Cluster 4	Enrichment Score: 1.6119428654442636
Category	Term	Count	%	PValue	Genes	List Total	Pop Hits	Pop Total	Fold Enrichment	Bonferroni	Benjamini	FDR
GOTERM_CC_DIRECT	GO:0016020~membrane	37	54.4118	0.000249599	IGHM, SH3KBP1, HFE, LRTM1, SLC40A1, ARRB1, PLA2G5, COX7C, CLU, RPS6KC1, DMD, CYC1, TMEM38B, KCNJ2, SLC25A25, SLC38A4, WLS, SLC12A2, B3GALNT2, CASR, ITGA4, MUSK, SLC30A2, SLC4A10, SORBS2, SHISA2, NPNT, AIMP2, TIAM1, ACTC1, 2610002M06RIK, UQCRQ, SNPH, CD28, PLIN3, BMPR1B, SNTB1	63	6998	19662	1.65012	0.0326557	0.0331966	0.0304511
GOTERM_CC_DIRECT	GO:0005886~plasma membrane	21	30.8824	0.113603	SLC12A2, IGHM, CASR, ITGA4, MUSK, SLC30A2, HFE, SLC4A10, SLC40A1, SORBS2, ARRB1, PLA2G5, TIAM1, SNPH, CD28, DMD, BMPR1B, KCNJ2, SNTB1, SLC38A4, WLS	63	4874	19662	1.34469	1	0.503639	0.461985
GOTERM_CC_DIRECT	GO:0016021~integral component of membrane	23	33.8235	0.514683	SLC12A2, B3GALNT2, IGHM, CASR, ITGA4, MUSK, SLC30A2, HFE, LRTM1, SLC4A10, SLC40A1, SHISA2, COX7C, IGHG2C, SNPH, CD28, CYC1, BMPR1B, TMEM38B, KCNJ2, SLC25A25, SLC38A4, WLS	63	6878	19662	1.04365	1	1	0.924242
Annotation Cluster 5	Enrichment Score: 0.546769599525669
Category	Term	Count	%	PValue	Genes	List Total	Pop Hits	Pop Total	Fold Enrichment	Bonferroni	Benjamini	FDR
GOTERM_MF_DIRECT	GO:0004672~protein kinase activity	5	7.35294	0.114661	CDK19, MUSK, IRAK2, RPS6KC1, BMPR1B	62	531	17446	2.6496	1	1	1
GOTERM_BP_DIRECT	GO:0006468~protein phosphorylation	5	7.35294	0.12941	CDK19, MUSK, IRAK2, RPS6KC1, BMPR1B	62	576	18082	2.53164	1	1	1
GOTERM_MF_DIRECT	GO:0004674~protein serine/threonine kinase activity	4	5.88235	0.188448	CDK19, IRAK2, RPS6KC1, BMPR1B	62	428	17446	2.62979	1	1	1
GOTERM_MF_DIRECT	GO:0005524~ATP binding	8	11.7647	0.272642	CDK19, ACTC1, MUSK, IRAK2, RPS6KC1, KIF21A, BMPR1B, ACTR3B	62	1507	17446	1.49376	1	1	1
GOTERM_BP_DIRECT	GO:0016310~phosphorylation	4	5.88235	0.341093	CDK19, MUSK, RPS6KC1, BMPR1B	62	612	18082	1.90618	1	1	1
PFAM	PF00069:Protein kinase domain	3	4.41176	0.353229	CDK19, IRAK2, RPS6KC1	61	387	18708	2.37743	1	1	1
GOTERM_MF_DIRECT	GO:0016301~kinase activity	4	5.88235	0.420909	CDK19, MUSK, RPS6KC1, BMPR1B	62	674	17446	1.66995	1	1	1
GOTERM_MF_DIRECT	GO:0000166~nucleotide binding	8	11.7647	0.522527	CDK19, ACTC1, MUSK, IRAK2, RPS6KC1, KIF21A, BMPR1B, ACTR3B	62	1936	17446	1.16276	1	1	1
GOTERM_MF_DIRECT	GO:0016740~transferase activity	6	8.82353	0.593856	B3GALNT2, GAMT, CDK19, MUSK, RPS6KC1, BMPR1B	62	1472	17446	1.14696	1	1	1
Annotation Cluster 6	Enrichment Score: 0.2117326578632737
Category	Term	Count	%	PValue	Genes	List Total	Pop Hits	Pop Total	Fold Enrichment	Bonferroni	Benjamini	FDR
GOTERM_BP_DIRECT	GO:0045944~positive regulation of transcription from RNA polymerase II promoter	6	8.82353	0.244113	CD28, SLC40A1, TRP63, ARRB1, BMPR1B, SSBP2	62	995	18082	1.75866	1	1	1
GOTERM_BP_DIRECT	GO:0006355~regulation of transcription, DNA-templated	5	7.35294	0.958206	MUSK, TRP63, ARRB1, DMD, SSBP2	62	2279	18082	0.639853	1	1	1
GOTERM_BP_DIRECT	GO:0006351~transcription, DNA-templated	3	4.41176	0.990268	TRP63, ARRB1, SSBP2	62	1885	18082	0.464157	1	1	1

## Sheet: WT vs. MKO fasted
Annotation Cluster 1	Enrichment Score: 4.008233516893563
Category	Term	Count	%	PValue	Genes	List Total	Pop Hits	Pop Total	Fold Enrichment	Bonferroni	Benjamini	FDR
GOTERM_BP_DIRECT	GO:0006351~transcription, DNA-templated	54	16.5138	1.25052e-05	ZBTB20, ARHGAP35, ELK4, MECP2, SIN3A, IKBKG, ZFP280D, TLE4, KLF10, ATMIN, TSC22D1, ARID5A, ARNT, MITF, SOX12, MLF1, MED7, MAF, CRY2, ZSCAN25, VGLL4, GTF3C4, ZFP703, NOTCH4, TXLNG, MNT, TAF1D, TCEAL5, SERTAD2, HSF2, ZFP263, TCEB2, PPARGC1A, ZKSCAN1, RUNX1T1, SPEN, EGR1, ZFHX3, SMAD3, IFI205, ARID3A, NR1D1, ELL2, ESR2, HIPK2, GATAD2A, ZFP322A, MAFB, NR4A3, NFIA, SP1, BHLHE40, THRSP, ZFP397	281	1885	18082	1.84341	0.0217443	0.00732803	0.00729468
GOTERM_BP_DIRECT	GO:0006355~regulation of transcription, DNA-templated	60	18.3486	4.31393e-05	ZBTB20, CELSR2, ARHGAP35, ELK4, 2610044O15RIK8, MECP2, SIN3A, IKBKG, ZFP280D, TLE4, KLF10, ATMIN, TSC22D1, ZFP934, TSC22D3, ARID5A, ARNT, MITF, SOX12, FOS, MLF1, MED7, MAF, CRY2, VGLL4, ZFP825, ZFP703, NOTCH4, TXLNG, KRBA1, ACVR1B, MNT, TAF1D, TCEAL5, SERTAD2, HSF2, TCEB2, PPARGC1A, ZKSCAN1, RUNX1T1, SPEN, EGR1, ZFHX3, SMAD3, IFI205, ZBTB16, ARID3A, NR1D1, ELL2, ESR2, HIPK2, GATAD2A, ZFP322A, MAF…	281	2279	18082	1.69413	0.0730359	0.0116031	0.0115503
GOTERM_MF_DIRECT	GO:0003700~transcription factor activity, sequence-specific DNA binding	31	9.48012	5.63627e-05	ELK4, MECP2, MNT, SIN3A, HSF2, ZFP263, ZKSCAN1, ZBED4, RUNX1T1, SPEN, EGR1, SMAD3, TSC22D1, ZFP934, TSC22D3, ZBTB16, ARNT, ARID3A, MITF, FOS, NR1D1, FOXN2, ESR2, ZFP322A, NR4A3, MAFB, MAF, NFIA, SP1, ZSCAN25, ZFP397	274	883	17446	2.23535	0.0291577	0.0118675	0.0116415
GOTERM_MF_DIRECT	GO:0003677~DNA binding	45	13.7615	0.00304868	GTF3C4, ZBTB20, ARHGAP35, ELK4, MECP2, MNT, TAF1D, SIN3A, HSF2, PEG10, ZFP263, ZFP280D, PPARGC1A, ZKSCAN1, ZBED4, RUNX1T1, KLF10, SPEN, EGR1, ZFHX3, SMAD3, ZBTB16, ARID5A, ARNT, ARID3A, MITF, FOS, NR1D1, SOX12, SSH2, THAP2, MLF1, ESR2, HIPK2, ZFP322A, NR4A3, MAFB, MAF, NFIA, SP1, ALB, TET3, CRY2, BHLHE40, MYF6	274	1847	17446	1.55128	0.798709	0.153597	0.150671
Annotation Cluster 2	Enrichment Score: 3.7567868160406968
Category	Term	Count	%	PValue	Genes	List Total	Pop Hits	Pop Total	Fold Enrichment	Bonferroni	Benjamini	FDR
GOTERM_BP_DIRECT	GO:0048511~rhythmic process	12	3.66972	4.9459e-06	KLF10, ENOX2, NGFR, GSK3B, SIN3A, SP1, NOCT, CRY2, BHLHE40, NR1D1, CSNK1E, PPARGC1A	281	128	18082	6.0327	0.00865722	0.00434745	0.00432766
GOTERM_BP_DIRECT	GO:0032922~circadian regulation of gene expression	8	2.44648	4.22916e-05	NGFR, ZFHX3, NOCT, CRY2, BHLHE40, NR1D1, CSNK1E, PPARGC1A	281	61	18082	8.43918	0.0716535	0.0116031	0.0115503
GOTERM_BP_DIRECT	GO:0007623~circadian rhythm	10	3.0581	4.62011e-05	KLF10, NGFR, GSK3B, NOCT, CRY2, BHLHE40, FAS, NR1D1, CSNK1E, PPARGC1A	281	108	18082	5.95822	0.0780123	0.0116031	0.0115503
GOTERM_BP_DIRECT	GO:0042752~regulation of circadian rhythm	6	1.83486	0.00123198	KLF10, NOCT, CRY2, NR1D1, CSNK1E, PPARGC1A	281	52	18082	7.42486	0.885498	0.180485	0.179664
KEGG_PATHWAY	mmu04710:Circadian rhythm	4	1.22324	0.0138137	CRY2, BHLHE40, NR1D1, CSNK1E	127	31	7691	7.81407	0.93894	0.198325	0.187471
Annotation Cluster 3	Enrichment Score: 3.05551770927507
Category	Term	Count	%	PValue	Genes	List Total	Pop Hits	Pop Total	Fold Enrichment	Bonferroni	Benjamini	FDR
KEGG_PATHWAY	mmu05016:Huntington's disease	15	4.58716	3.87937e-06	COX4I1, NDUFA10, HTT, UQCR11, SDHC, ATP5G3, SP1, SIN3A, NDUFS4, UQCRFS1, NDUFS2, NDUFS1, PPARGC1A, NDUFV1, TGM2	127	198	7691	4.58781	0.000779451	0.000779753	0.00073708
KEGG_PATHWAY	mmu05010:Alzheimer's disease	13	3.97554	3.02252e-05	GSK3B, COX4I1, NDUFA10, UQCR11, SDHC, ATP5G3, NDUFS4, UQCRFS1, NDUFS2, FAS, NDUFS1, NOS1, NDUFV1	127	177	7691	4.44784	0.00605694	0.00303763	0.00287139
KEGG_PATHWAY	mmu04932:Non-alcoholic fatty liver disease (NAFLD)	12	3.66972	4.8675e-05	GSK3B, COX4I1, NDUFA10, NDUFS4, NDUFS2, FAS, UQCRFS1, IL6RA, UQCR11, SDHC, NDUFS1, NDUFV1	127	157	7691	4.62872	0.00973621	0.00326123	0.00308275
KEGG_PATHWAY	mmu00190:Oxidative phosphorylation	11	3.36391	8.70381e-05	COX4I1, NDUFA10, NDUFS4, ATP5K, NDUFS2, UQCRFS1, UQCR11, SDHC, NDUFS1, ATP5G3, NDUFV1	127	139	7691	4.79244	0.0173433	0.00349893	0.00330745
KEGG_PATHWAY	mmu05012:Parkinson's disease	11	3.36391	0.000155382	COX4I1, NDUFA10, NDUFS4, NDUFS2, UQCRFS1, UQCR11, SDHC, NDUFS1, ATP5G3, NDUFV1, PRKACB	127	149	7691	4.4708	0.0307514	0.00520529	0.00492042
GOTERM_CC_DIRECT	GO:0070469~respiratory chain	7	2.14067	0.000196505	NDUFA10, NDUFS4, NDUFS2, UQCRFS1, UQCR11, NDUFS1, NDUFV1	288	58	19662	8.23958	0.0598433	0.0175795	0.0174116
GOTERM_MF_DIRECT	GO:0016651~oxidoreductase activity, acting on NAD(P)H	4	1.22324	0.00075094	NDUFS4, NDUFS2, NDUFS1, NDUFV1	274	12	17446	21.2238	0.32591	0.0788487	0.0773468
GOTERM_MF_DIRECT	GO:0008137~NADH dehydrogenase (ubiquinone) activity	5	1.52905	0.00209661	NDUFA10, NDUFS4, NDUFS2, NDUFS1, NDUFV1	274	35	17446	9.09593	0.667753	0.13759	0.13497
GOTERM_MF_DIRECT	GO:0051536~iron-sulfur cluster binding	6	1.83486	0.00324989	NDUFS2, UQCRFS1, ABAT, NDUFS1, MOCS1, NDUFV1	274	64	17446	5.96921	0.818948	0.153597	0.150671
GOTERM_CC_DIRECT	GO:0005747~mitochondrial respiratory chain complex I	5	1.52905	0.00484315	NDUFA10, NDUFS4, NDUFS2, NDUFS1, NDUFV1	288	47	19662	7.26285	0.782258	0.204281	0.20233
GOTERM_BP_DIRECT	GO:0055114~oxidation-reduction process	20	6.11621	0.00930514	KDM6B, GPX3, ADHFE1, NDUFA10, SORD, GMPR, UQCR11, SDHC, ENOX2, CYB5R2, LOX, NDUFS4, TET3, UQCRFS1, NDUFS2, NDUFS1, NOS1, NDUFV1, PCYOX1, MSRB1	281	676	18082	1.90381	1	0.58423	0.581571
GOTERM_MF_DIRECT	GO:0003954~NADH dehydrogenase activity	3	0.917431	0.0169841	NDUFS2, NDUFS1, NDUFV1	274	13	17446	14.6934	0.999876	0.424602	0.416514
GOTERM_MF_DIRECT	GO:0051539~4 iron, 4 sulfur cluster binding	4	1.22324	0.0244567	NDUFS2, NDUFS1, MOCS1, NDUFV1	274	40	17446	6.36715	0.999998	0.493838	0.484431
GOTERM_CC_DIRECT	GO:0005743~mitochondrial inner membrane	10	3.0581	0.114961	COX4I1, NDUFS4, ATP5K, NDUFS2, UQCRFS1, UQCR11, SDHC, NDUFS1, NDUFV1, RHBDL1	288	387	19662	1.7641	1	0.906403	0.897743
Annotation Cluster 4	Enrichment Score: 1.884207125609599
Category	Term	Count	%	PValue	Genes	List Total	Pop Hits	Pop Total	Fold Enrichment	Bonferroni	Benjamini	FDR
PFAM	PF05049:Interferon-inducible GTPase (IIGP)	4	1.22324	0.00265706	F830016B08RIK, BC023105, GM4841, IIGP1	296	18	18708	14.045	0.61729	0.961857	0.961857
GOTERM_BP_DIRECT	GO:0035458~cellular response to interferon-beta	5	1.52905	0.00363243	F830016B08RIK, IFI204, IFI205, GM4841, IIGP1	281	41	18082	7.84741	0.998334	0.422374	0.420452
GOTERM_MF_DIRECT	GO:0003924~GTPase activity	6	1.83486	0.230558	GNA13, DNM3, TUBA1C, F830016B08RIK, GM4841, IIGP1	274	209	17446	1.82789	1	1	0.982824
Annotation Cluster 5	Enrichment Score: 1.4389594865592918
Category	Term	Count	%	PValue	Genes	List Total	Pop Hits	Pop Total	Fold Enrichment	Bonferroni	Benjamini	FDR
GOTERM_MF_DIRECT	GO:0003705~transcription factor activity, RNA polymerase II distal enhancer sequence-specific binding	5	1.52905	0.018843	TLE4, BHLHE40, MYF6, ARNT, MITF	274	65	17446	4.89781	0.999954	0.430112	0.421919
GOTERM_MF_DIRECT	GO:0046983~protein dimerization activity	8	2.44648	0.0302493	SLC24A2, MNT, BHLHE40, MYF6, ARNT, MYO5A, MITF, ZBED4	274	190	17446	2.68091	1	0.530581	0.520475
PFAM	PF00010:Helix-loop-helix DNA-binding domain	5	1.52905	0.0845778	MNT, BHLHE40, MYF6, ARNT, MITF	296	105	18708	3.00965	1	1	1
Annotation Cluster 6	Enrichment Score: 1.409400352625517
Category	Term	Count	%	PValue	Genes	List Total	Pop Hits	Pop Total	Fold Enrichment	Bonferroni	Benjamini	FDR
GOTERM_MF_DIRECT	GO:0001046~core promoter sequence-specific DNA binding	7	2.14067	6.78144e-05	KLF10, ZFHX3, NR4A3, SP1, USP3, NR1D1, ESR2	274	45	17446	9.90446	0.0349774	0.0118675	0.0116415
PFAM	PF00105:Zinc finger, C4 type (two domains)	3	0.917431	0.169357	NR4A3, NR1D1, ESR2	296	47	18708	4.03422	1	1	1
PFAM	PF00104:Ligand-binding domain of nuclear hormone receptor	3	0.917431	0.180645	NR4A3, NR1D1, ESR2	296	49	18708	3.86955	1	1	1
GOTERM_BP_DIRECT	GO:0043401~steroid hormone mediated signaling pathway	3	0.917431	0.198049	NR4A3, NR1D1, ESR2	281	53	18082	3.64238	1	1	0.996016
GOTERM_MF_DIRECT	GO:0003707~steroid hormone receptor activity	3	0.917431	0.218411	NR4A3, NR1D1, ESR2	274	56	17446	3.41097	1	1	0.982824
Annotation Cluster 7	Enrichment Score: 1.3612231112282502
Category	Term	Count	%	PValue	Genes	List Total	Pop Hits	Pop Total	Fold Enrichment	Bonferroni	Benjamini	FDR
GOTERM_CC_DIRECT	GO:0005578~proteinaceous extracellular matrix	11	3.36391	0.0182215	TGFBR3, COL1A1, COL15A1, COL1A2, LOX, ADAMTS1, COL7A1, SPOCK2, FMOD, THBS4, TGM2	288	316	19662	2.37652	0.996894	0.381436	0.377791
GOTERM_BP_DIRECT	GO:0030199~collagen fibril organization	4	1.22324	0.022271	COL1A1, COL1A2, LOX, FMOD	281	39	18082	6.59987	1	0.954937	0.950592
GOTERM_BP_DIRECT	GO:0001568~blood vessel development	5	1.52905	0.0243405	TGFBR3, COL1A1, COL1A2, LOX, GATAD2A	281	71	18082	4.5316	1	1	0.996016
GOTERM_CC_DIRECT	GO:0005581~collagen trimer	5	1.52905	0.0332894	COL1A1, COL15A1, COL1A2, LOX, COL7A1	288	83	19662	4.1127	0.999976	0.550151	0.544895
PFAM	PF01391:Collagen triple helix repeat (20 copies)	4	1.22324	0.118418	COL1A1, COL15A1, COL1A2, COL7A1	296	76	18708	3.32646	1	1	1
KEGG_PATHWAY	mmu04974:Protein digestion and absorption	4	1.22324	0.174697	COL1A1, COL15A1, COL1A2, COL7A1	127	88	7691	2.75268	1	0.975391	0.922012
Annotation Cluster 8	Enrichment Score: 1.0821654041947093
Category	Term	Count	%	PValue	Genes	List Total	Pop Hits	Pop Total	Fold Enrichment	Bonferroni	Benjamini	FDR
GOTERM_MF_DIRECT	GO:0003690~double-stranded DNA binding	8	2.44648	0.00560684	EGR1, SMAD3, MAF, IFI204, IFI205, SP1, ZBTB16, FOS	274	136	17446	3.74538	0.947758	0.210257	0.206252
GOTERM_MF_DIRECT	GO:0044212~transcription regulatory region DNA binding	7	2.14067	0.159698	EGR1, SMAD3, ATMIN, SP1, ARID5A, FOS, NR1D1	274	233	17446	1.91288	1	1	0.982824
GOTERM_BP_DIRECT	GO:0006366~transcription from RNA polymerase II promoter	3	0.917431	0.633119	EGR1, SMAD3, FOS	281	138	18082	1.39889	1	1	0.996016
Annotation Cluster 9	Enrichment Score: 0.7577957225732861
Category	Term	Count	%	PValue	Genes	List Total	Pop Hits	Pop Total	Fold Enrichment	Bonferroni	Benjamini	FDR
KEGG_PATHWAY	mmu05142:Chagas disease (American trypanosomiasis)	6	1.83486	0.0266854	SMAD3, IFNGR2, FAS, IL12A, IKBKG, FOS	127	103	7691	3.52771	0.995646	0.268188	0.253511
KEGG_PATHWAY	mmu04620:Toll-like receptor signaling pathway	5	1.52905	0.0836219	IL12A, IKBKG, FOS, TLR5, TIRAP	127	101	7691	2.99797	1	0.622519	0.588451
KEGG_PATHWAY	mmu04380:Osteoclast differentiation	5	1.52905	0.151726	CYLD, IFNGR2, MITF, IKBKG, FOS	127	126	7691	2.40314	1	0.953028	0.900872
KEGG_PATHWAY	mmu05161:Hepatitis B	5	1.52905	0.217258	CCNE2, FAS, IKBKG, FOS, TIRAP	127	146	7691	2.07394	1	1	0.95
KEGG_PATHWAY	mmu05140:Leishmaniasis	3	0.917431	0.282263	IFNGR2, IL12A, FOS	127	64	7691	2.83871	1	1	0.95
KEGG_PATHWAY	mmu05168:Herpes simplex infection	5	1.52905	0.445219	IFNGR2, FAS, IL12A, IKBKG, FOS	127	208	7691	1.45575	1	1	0.95
KEGG_PATHWAY	mmu04668:TNF signaling pathway	3	0.917431	0.536504	FAS, IKBKG, FOS	127	109	7691	1.66676	1	1	0.95
Annotation Cluster 10	Enrichment Score: 0.7318927892829189
Category	Term	Count	%	PValue	Genes	List Total	Pop Hits	Pop Total	Fold Enrichment	Bonferroni	Benjamini	FDR
KEGG_PATHWAY	mmu05162:Measles	6	1.83486	0.072193	GSK3B, CCNE2, HSPA1L, IFNGR2, FAS, IL12A	127	136	7691	2.67172	1	0.580431	0.548666
KEGG_PATHWAY	mmu05164:Influenza A	6	1.83486	0.148854	IVNS1ABP, GSK3B, HSPA1L, IFNGR2, FAS, IL12A	127	171	7691	2.12488	1	0.953028	0.900872
KEGG_PATHWAY	mmu05145:Toxoplasmosis	4	1.22324	0.246945	HSPA1L, IFNGR2, IL12A, IKBKG	127	105	7691	2.30701	1	1	0.95
KEGG_PATHWAY	mmu05168:Herpes simplex infection	5	1.52905	0.445219	IFNGR2, FAS, IL12A, IKBKG, FOS	127	208	7691	1.45575	1	1	0.95
Annotation Cluster 11	Enrichment Score: 0.7033530489867403
Category	Term	Count	%	PValue	Genes	List Total	Pop Hits	Pop Total	Fold Enrichment	Bonferroni	Benjamini	FDR
PFAM	PF00063:Myosin head (motor domain)	3	0.917431	0.125685	MYO1E, MYO5C, MYO5A	296	39	18708	4.86175	1	1	1
GOTERM_CC_DIRECT	GO:0016459~myosin complex	3	0.917431	0.1758	MYO1E, MYO5C, MYO5A	288	52	19662	3.9387	1	1	0.99361
GOTERM_MF_DIRECT	GO:0003774~motor activity	3	0.917431	0.351267	MYO1E, MYO5C, MYO5A	274	79	17446	2.41791	1	1	0.982824
Annotation Cluster 12	Enrichment Score: 0.6196261428083624
Category	Term	Count	%	PValue	Genes	List Total	Pop Hits	Pop Total	Fold Enrichment	Bonferroni	Benjamini	FDR
GOTERM_BP_DIRECT	GO:0034765~regulation of ion transmembrane transport	5	1.52905	0.15756	KCNV2, CACNB4, KCNQ5, SCN3B, SCN1B	281	135	18082	2.38329	1	1	0.996016
GOTERM_MF_DIRECT	GO:0005244~voltage-gated ion channel activity	5	1.52905	0.15874	KCNV2, CACNB4, KCNQ5, SCN3B, SCN1B	274	134	17446	2.3758	1	1	0.982824
GOTERM_BP_DIRECT	GO:0006811~ion transport	10	3.0581	0.553335	KCNV2, CACNB4, ATP5K, SFXN3, KCNQ5, ATP5G3, SCN3B, SLC39A14, SCN1B, SLC9A1	281	584	18082	1.10186	1	1	0.996016
Annotation Cluster 13	Enrichment Score: 0.3814420890448431
Category	Term	Count	%	PValue	Genes	List Total	Pop Hits	Pop Total	Fold Enrichment	Bonferroni	Benjamini	FDR
GOTERM_BP_DIRECT	GO:0018107~peptidyl-threonine phosphorylation	3	0.917431	0.142978	GSK3B, ACVR1B, HIPK2	281	43	18082	4.48945	1	1	0.996016
GOTERM_MF_DIRECT	GO:0004672~protein kinase activity	12	3.66972	0.212593	SBK2, GSK3B, PKDCC, MMD, POMK, VRK2, CSNK1E, ACVR1B, FGFR3, KALRN, PRKACB, HIPK2	274	531	17446	1.4389	1	1	0.982824
GOTERM_BP_DIRECT	GO:0018105~peptidyl-serine phosphorylation	4	1.22324	0.33959	GSK3B, VRK2, CSNK1E, HIPK2	281	133	18082	1.9353	1	1	0.996016
GOTERM_MF_DIRECT	GO:0016301~kinase activity	13	3.97554	0.37544	GSK3B, MPP3, PKDCC, VRK2, CSNK1E, ACVR1B, KALRN, HIPK2, SBK2, POMK, IKBKG, FGFR3, PRKACB	274	674	17446	1.22809	1	1	0.982824
GOTERM_BP_DIRECT	GO:0006468~protein phosphorylation	11	3.36391	0.401182	SBK2, GSK3B, PKDCC, POMK, VRK2, CSNK1E, ACVR1B, FGFR3, KALRN, PRKACB, HIPK2	281	576	18082	1.22888	1	1	0.996016
PFAM	PF00069:Protein kinase domain	8	2.44648	0.409965	SBK2, GSK3B, VRK2, CSNK1E, ACVR1B, KALRN, PRKACB, HIPK2	296	387	18708	1.30652	1	1	1
GOTERM_BP_DIRECT	GO:0016310~phosphorylation	11	3.36391	0.47635	SBK2, GSK3B, PKDCC, POMK, VRK2, CSNK1E, ACVR1B, FGFR3, KALRN, PRKACB, HIPK2	281	612	18082	1.1566	1	1	0.996016
GOTERM_MF_DIRECT	GO:0004674~protein serine/threonine kinase activity	8	2.44648	0.49823	SBK2, GSK3B, VRK2, CSNK1E, ACVR1B, KALRN, PRKACB, HIPK2	274	428	17446	1.19012	1	1	0.982824
GOTERM_BP_DIRECT	GO:0046777~protein autophosphorylation	4	1.22324	0.540373	GSK3B, VRK2, ACVR1B, FGFR3	281	183	18082	1.40653	1	1	0.996016
GOTERM_MF_DIRECT	GO:0000166~nucleotide binding	31	9.48012	0.551857	GSK3B, PKDCC, ACVR1B, KALRN, RASD2, ENOX2, GNA13, TUBA1C, PPARGC1A, PRKACB, ABCA1, SPEN, CPSF7, HSP90AA1, HSPA1L, MYO5A, VRK2, CSNK1E, LARP4, IIGP1, HIPK2, SBK2, DNM3, TTLL7, ARL4D, MYO1E, CRY2, POMK, RBM24, MOCS1, FGFR3	274	1936	17446	1.01953	1	1	0.982824
GOTERM_MF_DIRECT	GO:0016740~transferase activity	23	7.03364	0.621764	GSK3B, GTF3C4, OAT, ALAS1, PKDCC, GALNT3, MOCOS, ALG2, DLST, ABAT, VRK2, CSNK1E, METTL11B, ACVR1B, KALRN, HIPK2, METTL21E, SBK2, POMK, PIGM, FGFR3, PRKACB, TGM2	274	1472	17446	0.994868	1	1	0.982824
GOTERM_MF_DIRECT	GO:0005524~ATP binding	18	5.50459	0.943605	ABCA1, GSK3B, HSP90AA1, PKDCC, HSPA1L, MYO5A, VRK2, CSNK1E, ACVR1B, KALRN, HIPK2, SBK2, TTLL7, MYO1E, MYO5C, POMK, FGFR3, PRKACB	274	1507	17446	0.760509	1	1	0.982824
Annotation Cluster 14	Enrichment Score: 0.21506874044846205
Category	Term	Count	%	PValue	Genes	List Total	Pop Hits	Pop Total	Fold Enrichment	Bonferroni	Benjamini	FDR
GOTERM_MF_DIRECT	GO:0061630~ubiquitin protein ligase activity	5	1.52905	0.379334	MARCH1, RNF115, TRIM63, PELI1, MED7	274	199	17446	1.59979	1	1	0.982824
GOTERM_MF_DIRECT	GO:0016874~ligase activity	6	1.83486	0.672102	TTLL7, MARCH1, RNF115, TRIM63, PELI1, MID1	274	362	17446	1.05533	1	1	0.982824
GOTERM_MF_DIRECT	GO:0004842~ubiquitin-protein transferase activity	4	1.22324	0.887844	MARCH1, RNF115, TRIM63, PELI1	274	326	17446	0.781246	1	1	0.982824
Annotation Cluster 15	Enrichment Score: 0.0011748212243660973
Category	Term	Count	%	PValue	Genes	List Total	Pop Hits	Pop Total	Fold Enrichment	Bonferroni	Benjamini	FDR
GOTERM_MF_DIRECT	GO:0004871~signal transducer activity	5	1.52905	0.991917	GNA13, FZD9, PLCD4, CELSR2, CMKLR1	274	648	17446	0.491293	1	1	0.991917
GOTERM_BP_DIRECT	GO:0007186~G-protein coupled receptor signaling pathway	6	1.83486	1	GNA13, ABCA1, FZD9, CELSR2, TGM2, CMKLR1	281	1706	18082	0.226314	1	1	1
GOTERM_MF_DIRECT	GO:0004930~G-protein coupled receptor activity	3	0.917431	1	FZD9, CELSR2, CMKLR1	274	1749	17446	0.109214	1	1	1

## Sheet: Fasting response WT
Annotation Cluster 1	Enrichment Score: 3.214854616636894
Category	Term	Count	%	PValue	Genes	List Total	Pop Hits	Pop Total	Fold Enrichment	Bonferroni	Benjamini	FDR
GOTERM_MF_DIRECT	GO:0016740~transferase activity	106	10.0094	2.62396e-05	PI4K2B, MTFMT, PRDM9, TRIO, OSGEPL1, NRK, GXYLT1, TESK1, ZDHHC6, UBE2L6, ZDHHC1, HERC4, FNTA, RPS6KA2, AKT3, SEPHS2, CMTR1, MAP3K4, EPHA7, ARMT1, MUSK, ALG6, DAPK1, UBE2E3, DYRK1B, VRK2, CSNK1E, DGKZ, UHMK1, EOGT, KMT2E, UBIAD1, NLK, STK35, IRAK1, IP6K3, COX10, SRPK2, NUS1, GOT1, BRAF, DGAT2L6, PARP11, MAP3K15, STK26, PI4KA, TRMT12, CDK13, MAP3K14, CDK15, GSTM5, POMT2, SMG1, DYRK2, ALAS1, PIGP, N…	841	1472	17446	1.49382	0.0233905	0.00788938	0.0078369
GOTERM_MF_DIRECT	GO:0000166~nucleotide binding	129	12.1813	0.000108029	PI4K2B, TRIO, RASL11B, NRK, RTCB, TESK1, NUDT2, UBE2L6, SMC3, RAB43, TUBB6, RPS6KA2, AKT3, LONP1, SEPHS2, MAP3K4, EPHA7, MUSK, DAPK1, UBE2E3, DYRK1B, VRK2, ZCRB1, CSNK1E, DGKZ, APOA1BP, UHMK1, LARS2, AFG3L2, EWSR1, LACE1, SRSF3, SRSF4, ARL8B, BLM, AASDH, UBA6, ARL3, ARL1, AGAP2, NLK, STK35, IRAK1, G3BP2, MYH11, PCK1, PPARGC1A, IP6K3, SRPK2, HSPA9, ABCA2, ZRSR2, CPSF7, NONO, ALYREF, MYO5A, BRAF, S…	841	1936	17446	1.38224	0.0928498	0.0162403	0.0161323
GOTERM_BP_DIRECT	GO:0016310~phosphorylation	50	4.72144	0.000507776	PI4K2B, SMG1, DYRK2, TRIO, NRK, TESK1, RPS6KA2, FASTK, NMRK1, AKT3, TLK2, SEPHS2, PRKG1, MAP3K4, JAK1, EPHA7, MUSK, DAPK1, DYRK1B, VRK2, OXSR1, CSNK1E, DGKZ, UHMK1, NME6, SGK1, PNCK, MVK, NLK, STK35, IRAK1, PHKG2, CAMK2G, IP6K3, MAP3K2, SRPK2, GK, RYK, TPK1, BRAF, CDK11B, GCK, ACVR2A, MAP3K15, TEC, STK26, PI4KA, CDK13, MAP3K14, CDK15	887	612	18082	1.66549	0.761481	0.741526	0.741526
GOTERM_MF_DIRECT	GO:0016301~kinase activity	53	5.00472	0.00055212	PI4K2B, SMG1, DYRK2, TRIO, PRKCSH, NRK, TESK1, RPS6KA2, FASTK, NMRK1, AKT3, TLK2, IKBKG, SEPHS2, PRKG1, MAP3K4, JAK1, EPHA7, MUSK, DAPK1, DYRK1B, VRK2, OXSR1, CSNK1E, DGKZ, UHMK1, NME6, SGK1, PNCK, MVK, NLK, STK35, IRAK1, PHKG2, PCK1, CAMK2G, IP6K3, MAP3K2, SRPK2, GK, RYK, TPK1, BRAF, CDK11B, GCK, ACVR2A, MAP3K15, TEC, STK26, PI4KA, CDK13, MAP3K14, CDK15	841	674	17446	1.63123	0.392346	0.0711446	0.0706713
PFAM	PF00069:Protein kinase domain	35	3.305	0.000728945	PXK, TRIO, PNCK, DYRK2, NRK, TESK1, NLK, TTBK2, NRBP2, STK35, IRAK1, RPS6KA2, PHKG2, AKT3, TLK2, CAMK2G, PRKG1, MAP3K4, SRPK2, MAP3K2, DAPK1, DYRK1B, OXSR1, VRK2, CSNK1E, CDK11B, ACVR2A, UHMK1, MAP3K15, STK26, TRIB3, SGK1, CDK13, MAP3K14, CDK15	916	387	18708	1.84709	0.492453	0.339324	0.339324
GOTERM_MF_DIRECT	GO:0004674~protein serine/threonine kinase activity	36	3.39943	0.00161096	SMG1, TRIO, PNCK, DYRK2, NRK, TESK1, NLK, TTBK2, NRBP2, STK35, IRAK1, RPS6KA2, FASTK, PHKG2, AKT3, TLK2, CAMK2G, PRKG1, MAP3K4, SRPK2, MAP3K2, DAPK1, DYRK1B, BRAF, OXSR1, VRK2, CSNK1E, CDK11B, ACVR2A, UHMK1, MAP3K15, STK26, SGK1, CDK13, MAP3K14, CDK15	841	428	17446	1.74485	0.766426	0.161454	0.16038
GOTERM_MF_DIRECT	GO:0004672~protein kinase activity	42	3.96601	0.00201131	PXK, TRIO, PNCK, DYRK2, NRK, TESK1, NLK, TTBK2, NRBP2, STK35, IRAK1, RPS6KA2, FASTK, PHKG2, AKT3, TLK2, CAMK2G, PRKG1, MAP3K4, JAK1, SRPK2, MAP3K2, EPHA7, MUSK, DAPK1, RYK, DYRK1B, BRAF, OXSR1, VRK2, CSNK1E, CDK11B, ACVR2A, UHMK1, MAP3K15, TEC, STK26, TRIB3, SGK1, CDK13, MAP3K14, CDK15	841	531	17446	1.6408	0.83733	0.181421	0.180214
GOTERM_BP_DIRECT	GO:0006468~protein phosphorylation	45	4.24929	0.00235103	PXK, TRIO, PNCK, DYRK2, NRK, TESK1, NLK, NRBP2, WNT11, STK35, IRAK1, RPS6KA2, FASTK, PHKG2, AKT3, TLK2, CAMK2G, IP6K3, PRKG1, MAP3K4, JAK1, SRPK2, MAP3K2, EPHA7, MUSK, DAPK1, RYK, HUS1, DYRK1B, BRAF, OXSR1, VRK2, CSNK1E, SMAD5, CDK11B, ACVR2A, UHMK1, MAP3K15, TEC, STK26, TRIB3, SGK1, CDK13, MAP3K14, CDK15	887	576	18082	1.59262	0.998696	1	1
GOTERM_MF_DIRECT	GO:0005524~ATP binding	97	9.15958	0.00263991	PI4K2B, TRIO, NRK, RTCB, TESK1, UBE2L6, SMC3, NRBP2, RPS6KA2, AKT3, LONP1, SEPHS2, MAP3K4, EPHA7, MUSK, DAPK1, UBE2E3, DYRK1B, VRK2, CSNK1E, DGKZ, UHMK1, LARS2, AFG3L2, LACE1, TRIB3, PXK, BLM, AASDH, UBA6, AGAP2, NLK, TTBK2, STK35, IRAK1, MYH11, IP6K3, SRPK2, HSPA9, ABCA2, MYO5A, BRAF, SMARCA1, MAP3K15, STK26, PI4KA, UBA3, UBA1, FARSA, CDK13, MAP3K14, CDK15, TOP2B, SMG1, DYRK2, CHD6, NAT10, CHD4,…	841	1507	17446	1.33524	0.907851	0.216473	0.215033
Annotation Cluster 2	Enrichment Score: 2.9631511228410448
Category	Term	Count	%	PValue	Genes	List Total	Pop Hits	Pop Total	Fold Enrichment	Bonferroni	Benjamini	FDR
GOTERM_CC_DIRECT	GO:0030529~intracellular ribonucleoprotein complex	38	3.58829	8.03732e-07	MRPS15, MRPS16, RPL3, DYRK2, MRPS36, MRPS11, MVP, MRPS34, RPS27L, MRPL12, MRPL34, MRPL13, MRPL42, SNRNP70, G3BP2, GAR1, RPL13, RPL39, ZRSR2, HNRNPA3, RPS9, RPL21, MRPL49, MRPL28, NFATC2, MYO5A, CSNK1E, MRPL45, LSM3, LRPPRC, SRP9, MRPL30, MRPL53, HNRNPK, LSM6, MRPL51, RPL7L1, SLIRP	949	320	19662	2.46034	0.000474893	7.91676e-05	7.74262e-05
GOTERM_CC_DIRECT	GO:0005840~ribosome	22	2.07743	0.000300599	MRPS15, RPS9, MRPS16, RPL3, RPL21, MRPS36, MRPS11, MRPS34, MRPL49, MRPL28, RPS27L, MRPL34, MRPL12, MRPL45, MRPL13, MRPL30, MRPL42, MRPL53, MRPL51, RPL7L1, RPL13, RPL39	949	188	19662	2.42452	0.16279	0.0161504	0.0157951
KEGG_PATHWAY	mmu03010:Ribosome	16	1.51086	0.00208088	MRPS15, RPS9, MRPS16, RPL3, RPL21, MRPS11, MRPL28, RPS27L, MRPL34, MRPL12, MRPL13, MRPL30, RPS27RT, RPL35, RPL13, RPL39	346	145	7691	2.45278	0.403453	0.36966	0.366679
GOTERM_MF_DIRECT	GO:0003735~structural constituent of ribosome	22	2.07743	0.0168905	MRPS15, RPS9, MRPS16, RPL3, RPL21, MRPS11, MRPS34, MRPL49, MRPL28, RPS27L, MRPL34, MRPL12, MRPL13, MRPL30, MRPL51, RPL7L1, RPS27RT, RPL35, RPL13, RPL39, SLC25A36, RPL23A-PS3	841	264	17446	1.7287	1	0.69251	0.687904
GOTERM_BP_DIRECT	GO:0006412~translation	25	2.36072	0.179993	MRPS15, MTFMT, MRPS16, RPL3, MRPS11, RPS27L, MRPL12, MRPL34, MRPL13, RPL13, RPL35, RPL39, RPS9, RPL21, MRPL49, GATC, MRPL30, LARS2, MRPL51, RPS27RT, EEF1E1, FARSA, MTRF1L, SLC25A36, RPL23A-PS3	887	401	18082	1.27092	1	1	1
Annotation Cluster 3	Enrichment Score: 2.116333051720738
Category	Term	Count	%	PValue	Genes	List Total	Pop Hits	Pop Total	Fold Enrichment	Bonferroni	Benjamini	FDR
GOTERM_BP_DIRECT	GO:0006351~transcription, DNA-templated	124	11.7092	0.000525532	CRTC2, PRDM9, ZFP449, JMJD1C, ZBTB20, IKZF2, ARHGAP35, IKZF4, HOXA10, ALKBH4, DPF1, TLE4, KDM2A, TLE1, HDGFRP2, MITF, RFX1, MED7, AR, MAF, TBL1XR1, EWSR1, ZFP296, TRIB3, ATF7, NUPR1, KMT2E, INO80D, L3MBTL2, NLK, ZBTB3, MED30, ZKSCAN6, PPARGC1A, ZBTB7A, BPTF, NONO, EAF2, NFATC2, NFATC1, SMARCA1, SMAD5, ZFHX4, NR4A2, ZFP322A, HNRNPK, CNOT1, 0610009B22RIK, REL, ZFP592, TMEM18, MYF5, PHF2, HIP1, PPP1…	887	1885	18082	1.34101	0.773144	0.741526	0.741526
GOTERM_BP_DIRECT	GO:0006355~regulation of transcription, DNA-templated	139	13.1256	0.00438841	CRTC2, PRDM9, JMJD1C, ZBTB20, IKZF2, CELSR2, AW146154, ARHGAP35, IKZF4, HOXA10, ALKBH4, DPF1, ZFP560, ZFP286, TLE4, KDM2A, TLE1, MUSK, MITF, ZFP738, RFX1, MED7, AR, MAF, TBL1XR1, EWSR1, ZFP296, TRIB3, ATF7, NUPR1, ZFP212, KMT2E, INO80D, L3MBTL2, ZFP866, KRBA1, NLK, ZBTB3, MED30, ZKSCAN6, ZFP54, PPARGC1A, ZBTB7A, BPTF, NONO, EAF2, NFATC2, NFATC1, 2610008E11RIK, SMARCA1, SMAD5, ZFHX4, NR4A2, ZFP322…	887	2279	18082	1.24335	0.999996	1	1
GOTERM_MF_DIRECT	GO:0003677~DNA binding	98	9.25401	0.194131	ZFAND6, PDCD5, ZBTB20, IKZF2, ARHGAP35, IKZF4, HOXA10, PEG10, LONP1, ZFP560, KDM2A, HDGFRP2, MITF, RFX1, RC3H2, AR, MAF, TBL1XR1, NUPR1, BLM, BAZ2B, ZBTB3, ZKSCAN6, SURF6, PPARGC1A, ZBTB7A, NONO, H3F3A, NFATC2, NFATC1, SMARCA1, SMAD5, ZFHX4, NR4A2, TADA2B, ZFP322A, HNRNPK, ALB, REL, ZFP592, NABP1, TMEM18, MYF5, TOP2B, PPP1R10, CHD6, CHD4, PHF6, ZMYM2, SNAPC1, SIX2, SNAPC4, HMG20A, ZHX2, ZHX3, TFE…	841	1847	17446	1.10067	1	1	0.994451
Annotation Cluster 4	Enrichment Score: 1.9808421929262712
Category	Term	Count	%	PValue	Genes	List Total	Pop Hits	Pop Total	Fold Enrichment	Bonferroni	Benjamini	FDR
GOTERM_CC_DIRECT	GO:0005747~mitochondrial respiratory chain complex I	9	0.849858	0.00167103	NDUFA8, NDUFB6, NDUFA5, NDUFA12, NDUFB4, NDUFAB1, NDUFC1, NDUFV3, NDUFV2	949	47	19662	3.9674	0.627829	0.0759674	0.0742964
KEGG_PATHWAY	mmu00190:Oxidative phosphorylation	15	1.41643	0.00370595	NDUFA8, NDUFA5, NDUFB6, NDUFA12, NDUFB4, ATP5J, COX7A2, NDUFC1, COX6C, COX6B1, NDUFAB1, NDUFV3, NDUFV2, COX10, ATP6V0A1	346	139	7691	2.39874	0.601793	0.36966	0.366679
GOTERM_CC_DIRECT	GO:0070469~respiratory chain	9	0.849858	0.00639911	NDUFA8, NDUFB6, NDUFA5, NDUFA12, NDUFAB1, NDUFC1, NDUFV3, NDUFV2, HIGD1A	949	58	19662	3.21496	0.977495	0.210104	0.205483
KEGG_PATHWAY	mmu05012:Parkinson's disease	15	1.41643	0.0068673	NDUFA8, NDUFA5, NDUFB6, NDUFA12, NDUFB4, ATP5J, COX7A2, NDUFC1, UBE2L6, COX6C, COX6B1, NDUFAB1, UBA1, NDUFV3, NDUFV2	346	149	7691	2.23775	0.818947	0.36966	0.366679
KEGG_PATHWAY	mmu05010:Alzheimer's disease	16	1.51086	0.0130816	NDUFA8, NDUFA5, NDUFB6, NDUFA12, NDUFB4, ATP5J, COX7A2, NDUFC1, IDE, COX6C, COX6B1, NDUFAB1, APOE, NOS1, NDUFV3, NDUFV2	346	177	7691	2.00934	0.961827	0.463164	0.459429
GOTERM_MF_DIRECT	GO:0008137~NADH dehydrogenase (ubiquinone) activity	6	0.566572	0.0250394	NDUFA8, NDUFA5, NDUFA12, NDUFB4, NDUFAF2, NDUFV2	841	35	17446	3.55617	1	0.941065	0.934805
KEGG_PATHWAY	mmu05016:Huntington's disease	16	1.51086	0.0323741	NDUFA8, HIP1, NDUFA5, NDUFB6, NDUFA12, NDUFB4, ATP5J, HTT, COX7A2, NDUFC1, COX6C, COX6B1, NDUFAB1, NDUFV3, NDUFV2, PPARGC1A	346	198	7691	1.79623	0.999715	0.619268	0.614274
KEGG_PATHWAY	mmu04932:Non-alcoholic fatty liver disease (NAFLD)	13	1.22757	0.0493166	NDUFA8, NDUFA5, NDUFB6, NDUFA12, NDUFB4, COX7A2, NDUFC1, COX6C, COX6B1, NDUFAB1, AKT3, NDUFV3, NDUFV2	346	157	7691	1.84056	0.999996	0.815367	0.808791
Annotation Cluster 5	Enrichment Score: 1.584791555943605
Category	Term	Count	%	PValue	Genes	List Total	Pop Hits	Pop Total	Fold Enrichment	Bonferroni	Benjamini	FDR
GOTERM_BP_DIRECT	GO:0006397~mRNA processing	28	2.644	0.00466869	DBR1, SFSWAP, SF3B6, LGALS3, SART3, FIP1L1, CMTR1, SRPK2, ZRSR2, CPSF7, HNRNPA3, APOBEC2, CNOT6L, NONO, ALYREF, PRPF40A, ZCRB1, CRNKL1, LSM3, SCAF4, THOC7, KIN, HNRNPK, LSM6, PHF5A, SRSF3, SRSF4, CDK13	887	322	18082	1.77266	0.999998	1	1
KEGG_PATHWAY	mmu03040:Spliceosome	14	1.322	0.00653515	HNRNPA3, SF3B6, ALYREF, DDX23, PRPF40A, CRNKL1, LSM3, LSM6, HNRNPK, PHF5A, SNRNP70, SRSF3, SRSF4, CTNNBL1	346	133	7691	2.33982	0.803292	0.36966	0.366679
GOTERM_BP_DIRECT	GO:0000398~mRNA splicing, via spliceosome	12	1.13314	0.0214322	ZRSR2, DBR1, SART3, LSM6, PHF5A, SNRNP70, SF3B6, NONO, PRPF40A, ZCRB1, CRNKL1, LSM3	887	112	18082	2.18417	1	1	1
GOTERM_BP_DIRECT	GO:0008380~RNA splicing	20	1.88857	0.0280655	SRPK2, ZRSR2, HNRNPA3, SFSWAP, SF3B6, NONO, ALYREF, PRPF40A, ZCRB1, CRNKL1, THOC7, LSM3, LGALS3, SART3, LSM6, HNRNPK, PHF5A, SRSF3, SRSF4, CDK13	887	241	18082	1.69175	1	1	1
GOTERM_CC_DIRECT	GO:0005681~spliceosomal complex	13	1.22757	0.0316173	ZRSR2, HNRNPA3, ALYREF, ZCRB1, CRNKL1, LSM3, LGALS3, LSM6, HNRNPK, PHF5A, SNRNP70, WAC, CTNNBL1	949	136	19662	1.98046	1	0.566237	0.553782
GOTERM_CC_DIRECT	GO:0071011~precatalytic spliceosome	5	0.472144	0.0437819	PHF5A, SNRNP70, SF3B6, CRNKL1, LSM3	949	28	19662	3.69976	1	0.680923	0.665945
GOTERM_CC_DIRECT	GO:0071013~catalytic step 2 spliceosome	7	0.661001	0.317358	HNRNPA3, HNRNPK, PHF5A, SF3B6, DDX23, CRNKL1, LSM3	949	96	19662	1.51073	1	1	0.979661
Annotation Cluster 6	Enrichment Score: 1.1984275961182291
Category	Term	Count	%	PValue	Genes	List Total	Pop Hits	Pop Total	Fold Enrichment	Bonferroni	Benjamini	FDR
GOTERM_MF_DIRECT	GO:0019706~protein-cysteine S-palmitoyltransferase activity	6	0.566572	0.00853204	GOLGA7B, ZDHHC6, ZDHHC1, ZDHHC17, YKT6, ZDHHC14	841	27	17446	4.60986	0.99956	0.480994	0.477794
GOTERM_MF_DIRECT	GO:0016409~palmitoyltransferase activity	4	0.377715	0.0529061	ZDHHC6, ZDHHC1, ZDHHC17, ZDHHC14	841	18	17446	4.60986	1	1	0.994451
GOTERM_BP_DIRECT	GO:0018345~protein palmitoylation	4	0.377715	0.0718416	ZDHHC6, ZDHHC1, ZDHHC17, ZDHHC14	887	20	18082	4.07711	1	1	1
PFAM	PF01529:DHHC palmitoyltransferase	4	0.377715	0.110244	ZDHHC6, ZDHHC1, ZDHHC17, ZDHHC14	916	24	18708	3.40393	1	1	1
GOTERM_MF_DIRECT	GO:0016746~transferase activity, transferring acyl groups	11	1.03872	0.284821	SPTLC1, ALAS1, OSGEPL1, ZDHHC6, NAT10, CROT, DGAT2L6, AGPAT1, ZDHHC1, ZDHHC17, ZDHHC14	841	167	17446	1.36639	1	1	0.994451
Annotation Cluster 7	Enrichment Score: 1.1364491701740271
Category	Term	Count	%	PValue	Genes	List Total	Pop Hits	Pop Total	Fold Enrichment	Bonferroni	Benjamini	FDR
PFAM	PF03456:uDENN domain	4	0.377715	0.0341566	DENND4B, DENND5B, DENND5A, SBF1	916	15	18708	5.44629	1	1	1
PFAM	PF02141:DENN (AEX-3) domain	4	0.377715	0.0405497	DENND4B, DENND5B, DENND5A, SBF1	916	16	18708	5.1059	1	1	1
GOTERM_MF_DIRECT	GO:0017112~Rab guanyl-nucleotide exchange factor activity	5	0.472144	0.0598808	ALS2CL, DENND4B, DENND5B, DENND5A, SBF1	841	31	17446	3.34586	1	1	0.994451
PFAM	PF03455:dDENN domain	3	0.283286	0.114025	DENND4B, DENND5B, DENND5A	916	12	18708	5.1059	1	1	1
GOTERM_MF_DIRECT	GO:0005085~guanyl-nucleotide exchange factor activity	11	1.03872	0.219788	CYTH3, FGD3, EIF2B3, TRIO, DENND4B, DENND5B, CCZ1, DENND5A, LAMTOR1, SBF1, RALGPS1	841	156	17446	1.46274	1	1	0.994451
Annotation Cluster 8	Enrichment Score: 1.107288479808461
Category	Term	Count	%	PValue	Genes	List Total	Pop Hits	Pop Total	Fold Enrichment	Bonferroni	Benjamini	FDR
GOTERM_BP_DIRECT	GO:0006094~gluconeogenesis	6	0.566572	0.00777995	CRTC2, PGAM1, GPD2, BPGM, PCK1, PPARGC1A	887	26	18082	4.70436	1	1	1
KEGG_PATHWAY	mmu04922:Glucagon signaling pathway	10	0.944287	0.0349587	CRTC2, PGAM1, PHKG2, AKT3, SLC2A1, PCK1, CAMK2G, PPARGC1A, PHKA2, GCK	346	100	7691	2.22283	0.999853	0.619268	0.614274
KEGG_PATHWAY	mmu04931:Insulin resistance	10	0.944287	0.0581482	PPP1CC, CRTC2, RPS6KA2, AKT3, PPP1R3D, SLC2A1, TRIB3, PTPN11, PCK1, PPARGC1A	346	110	7691	2.02076	1	0.851804	0.844935
KEGG_PATHWAY	mmu04920:Adipocytokine signaling pathway	6	0.566572	0.220763	AKT3, SLC2A1, PTPN11, IKBKG, PCK1, PPARGC1A	346	72	7691	1.85236	1	1	0.995951
KEGG_PATHWAY	mmu04152:AMPK signaling pathway	5	0.472144	0.832843	TBC1D1, CRTC2, AKT3, PCK1, PPARGC1A	346	128	7691	0.868294	1	1	0.995951
Annotation Cluster 9	Enrichment Score: 0.9562154436193638
Category	Term	Count	%	PValue	Genes	List Total	Pop Hits	Pop Total	Fold Enrichment	Bonferroni	Benjamini	FDR
PFAM	PF00566:Rab-GTPase-TBC domain	6	0.566572	0.0402403	TBC1D1, RABGAP1, TBC1D7, TBC1D10C, TBC1D13, TBC1D16	916	39	18708	3.14209	1	1	1
GOTERM_CC_DIRECT	GO:0012505~endomembrane system	10	0.944287	0.0994612	SLC9A3R2, NRBP2, RTN3, TBC1D1, CDAN1, RABGAP1, TBC1D10C, TBC1D13, CYB5D2, JAK1	949	114	19662	1.81743	1	1	0.979661
GOTERM_BP_DIRECT	GO:0031338~regulation of vesicle fusion	5	0.472144	0.105683	TBC1D1, RABGAP1, TBC1D10C, TBC1D13, TBC1D16	887	37	18082	2.75481	1	1	1
GOTERM_BP_DIRECT	GO:0090630~activation of GTPase activity	7	0.661001	0.147361	TBC1D1, RALGAPB, RABGAP1, TBC1D7, TBC1D10C, TBC1D13, TBC1D16	887	73	18082	1.95478	1	1	1
GOTERM_MF_DIRECT	GO:0005096~GTPase activator activity	16	1.51086	0.162723	RALBP1, RABGAP1, AGAP2, ASAP2, ARFGAP3, RANGAP1, ARHGAP35, TBC1D1, WNT11, RALGAPB, ALS2CL, TBC1D7, RASA2, TBC1D10C, TBC1D13, TBC1D16	841	235	17446	1.41238	1	1	0.994451
GOTERM_MF_DIRECT	GO:0017137~Rab GTPase binding	10	0.944287	0.180534	TBC1D1, ALS2CL, RABGAP1, TBC1D7, TBC1D10C, TBC1D13, MYO5A, DENND5A, MYRIP, TBC1D16	841	131	17446	1.58354	1	1	0.994451
Annotation Cluster 10	Enrichment Score: 0.8756064893681207
Category	Term	Count	%	PValue	Genes	List Total	Pop Hits	Pop Total	Fold Enrichment	Bonferroni	Benjamini	FDR
GOTERM_CC_DIRECT	GO:0016459~myosin complex	8	0.75543	0.0119374	MYLPF, MYO1D, MYO1E, MYL1, MYH8, MYO5A, BMF, MYH11	949	52	19662	3.18748	0.999173	0.282201	0.275993
PFAM	PF00063:Myosin head (motor domain)	5	0.472144	0.121581	MYO1D, MYO1E, MYH8, MYO5A, MYH11	916	39	18708	2.61841	1	1	1
PFAM	PF02736:Myosin N-terminal SH3-like domain	3	0.283286	0.16505	MYH8, MYO5A, MYH11	916	15	18708	4.08472	1	1	1
GOTERM_MF_DIRECT	GO:0000146~microfilament motor activity	3	0.283286	0.178415	MYO1D, MYH8, MYO5A	841	16	17446	3.88957	1	1	0.994451
GOTERM_MF_DIRECT	GO:0003774~motor activity	7	0.661001	0.180131	MYO1D, MYO1E, DYNLT3, MYH8, MYO5A, MYH11, DYNLRB1	841	79	17446	1.83811	1	1	0.994451
GOTERM_CC_DIRECT	GO:0005903~brush border	4	0.377715	0.724347	MYO1D, MYO1E, MYH11, VCL	949	77	19662	1.07629	1	1	0.979661
Annotation Cluster 11	Enrichment Score: 0.8595896781882557
Category	Term	Count	%	PValue	Genes	List Total	Pop Hits	Pop Total	Fold Enrichment	Bonferroni	Benjamini	FDR
GOTERM_BP_DIRECT	GO:0009058~biosynthetic process	5	0.472144	0.105683	MTFMT, SPTLC1, ALAS1, GOT1, PBLD2	887	37	18082	2.75481	1	1	1
GOTERM_MF_DIRECT	GO:0030170~pyridoxal phosphate binding	6	0.566572	0.124248	SPTLC1, ALAS1, GOT1, CBS, MARC2, ALB	841	55	17446	2.26302	1	1	0.994451
PFAM	PF00155:Aminotransferase class I and II	3	0.283286	0.200881	SPTLC1, ALAS1, GOT1	916	17	18708	3.60416	1	1	1
Annotation Cluster 12	Enrichment Score: 0.7610820117684713
Category	Term	Count	%	PValue	Genes	List Total	Pop Hits	Pop Total	Fold Enrichment	Bonferroni	Benjamini	FDR
GOTERM_MF_DIRECT	GO:0005262~calcium channel activity	8	0.75543	0.12017	CACNB1, SLC24A2, CACNG7, CACNB4, DENND5B, DENND5A, PKD1, TMCO1	841	86	17446	1.92971	1	1	0.994451
GOTERM_BP_DIRECT	GO:0050982~detection of mechanical stimulus	3	0.283286	0.148033	DENND5B, DENND5A, PKD1	887	14	18082	4.36834	1	1	1
PFAM	PF01477:PLAT/LH2 domain	3	0.283286	0.29282	DENND5B, DENND5A, PKD1	916	22	18708	2.78503	1	1	1
Annotation Cluster 13	Enrichment Score: 0.7375574057676755
Category	Term	Count	%	PValue	Genes	List Total	Pop Hits	Pop Total	Fold Enrichment	Bonferroni	Benjamini	FDR
GOTERM_BP_DIRECT	GO:1901385~regulation of voltage-gated calcium channel activity	4	0.377715	0.00353711	CACNB1, CACNB4, AHNAK, DMD	887	7	18082	11.6489	0.999955	1	1
KEGG_PATHWAY	mmu05412:Arrhythmogenic right ventricular cardiomyopathy (ARVC)	8	0.75543	0.0297274	CACNB1, CACNG7, CACNB4, ITGB4, ITGA10, LMNA, CTNNA1, DMD	346	67	7691	2.65413	0.999438	0.619268	0.614274
GOTERM_MF_DIRECT	GO:0005262~calcium channel activity	8	0.75543	0.12017	CACNB1, SLC24A2, CACNG7, CACNB4, DENND5B, DENND5A, PKD1, TMCO1	841	86	17446	1.92971	1	1	0.994451
KEGG_PATHWAY	mmu04260:Cardiac muscle contraction	7	0.661001	0.130685	CACNB1, CACNG7, CACNB4, COX7A2, ATP1B2, COX6C, COX6B1	346	77	7691	2.02076	1	1	0.995951
KEGG_PATHWAY	mmu05410:Hypertrophic cardiomyopathy (HCM)	7	0.661001	0.142619	CACNB1, CACNG7, CACNB4, ITGB4, ITGA10, LMNA, DMD	346	79	7691	1.9696	1	1	0.995951
KEGG_PATHWAY	mmu05414:Dilated cardiomyopathy	7	0.661001	0.16791	CACNB1, CACNG7, CACNB4, ITGB4, ITGA10, LMNA, DMD	346	83	7691	1.87468	1	1	0.995951
GOTERM_BP_DIRECT	GO:0006816~calcium ion transport	10	0.944287	0.254925	CACNB1, SLC24A2, CACNG7, P2RX4, CACNB4, NFATC1, CAMK2G, RAMP1, PKD1, TMCO1	887	141	18082	1.44579	1	1	1
GOTERM_BP_DIRECT	GO:0070588~calcium ion transmembrane transport	6	0.566572	0.433484	CACNB1, SLC24A2, CACNG7, CACNB4, PKD1, TMCO1	887	88	18082	1.38993	1	1	1
GOTERM_MF_DIRECT	GO:0005245~voltage-gated calcium channel activity	3	0.283286	0.607053	CACNB1, CACNG7, CACNB4	841	42	17446	1.48174	1	1	0.994451
KEGG_PATHWAY	mmu04261:Adrenergic signaling in cardiomyocytes	7	0.661001	0.618356	CACNB1, CACNG7, PPP1CC, CACNB4, AKT3, ATP1B2, CAMK2G	346	142	7691	1.09576	1	1	0.995951
GOTERM_MF_DIRECT	GO:0005244~voltage-gated ion channel activity	5	0.472144	0.891646	CACNB1, CACNG7, CACNB4, CYBB, CLCN3	841	134	17446	0.774043	1	1	0.994451
GOTERM_BP_DIRECT	GO:0034765~regulation of ion transmembrane transport	4	0.377715	0.964244	CACNB1, CACNG7, CACNB4, CYBB	887	135	18082	0.604017	1	1	1
Annotation Cluster 14	Enrichment Score: 0.7223965405709551
Category	Term	Count	%	PValue	Genes	List Total	Pop Hits	Pop Total	Fold Enrichment	Bonferroni	Benjamini	FDR
GOTERM_MF_DIRECT	GO:0004843~thiol-dependent ubiquitin-specific protease activity	8	0.75543	0.0948765	USP46, CYLD, USP31, USP20, USP21, USP45, OTULIN, UCHL3	841	81	17446	2.04882	1	1	0.994451
PFAM	PF00443:Ubiquitin carboxyl-terminal hydrolase	6	0.566572	0.13777	USP46, CYLD, USP31, USP20, USP21, USP45	916	56	18708	2.18824	1	1	1
GOTERM_MF_DIRECT	GO:0036459~thiol-dependent ubiquitinyl hydrolase activity	7	0.661001	0.165904	USP46, CYLD, USP20, USP21, USP45, OTULIN, UCHL3	841	77	17446	1.88585	1	1	0.994451
GOTERM_BP_DIRECT	GO:0016579~protein deubiquitination	7	0.661001	0.182812	USP46, CYLD, USP31, USP20, USP21, USP45, UCHL3	887	78	18082	1.82947	1	1	1
GOTERM_BP_DIRECT	GO:0006511~ubiquitin-dependent protein catabolic process	11	1.03872	0.22382	USP46, CYLD, USP31, USP20, UBA6, USP21, USP45, TCEB1, ARIH1, UCHL3, TOPORS	887	154	18082	1.45611	1	1	1
GOTERM_MF_DIRECT	GO:0008234~cysteine-type peptidase activity	8	0.75543	0.52185	USP46, CYLD, USP20, USP21, USP45, OTULIN, ATG4C, UCHL3	841	141	17446	1.17698	1	1	0.994451
Annotation Cluster 15	Enrichment Score: 0.5813486080604414
Category	Term	Count	%	PValue	Genes	List Total	Pop Hits	Pop Total	Fold Enrichment	Bonferroni	Benjamini	FDR
GOTERM_BP_DIRECT	GO:0006749~glutathione metabolic process	6	0.566572	0.0906197	GSTM4, GPX1, GSTA4, GLO1, EEF1E1, GSTM5	887	49	18082	2.49619	1	1	1
KEGG_PATHWAY	mmu00480:Glutathione metabolism	6	0.566572	0.0990916	GSTM4, GPX1, RRM2, GSTA4, PGD, GSTM5	346	55	7691	2.42491	1	1	0.995951
GOTERM_MF_DIRECT	GO:0043295~glutathione binding	3	0.283286	0.160984	GSTM4, GSTA4, GSTM5	841	15	17446	4.14887	1	1	0.994451
GOTERM_MF_DIRECT	GO:0004364~glutathione transferase activity	4	0.377715	0.210952	GSTM4, GSTA4, EEF1E1, GSTM5	841	33	17446	2.51447	1	1	0.994451
PFAM	PF02798:Glutathione S-transferase, N-terminal domain	3	0.283286	0.29282	GSTM4, GSTA4, GSTM5	916	22	18708	2.78503	1	1	1
KEGG_PATHWAY	mmu00982:Drug metabolism - cytochrome P450	5	0.472144	0.343613	GSTM4, GSTA4, FMO1, FMO4, GSTM5	346	66	7691	1.68396	1	1	0.995951
KEGG_PATHWAY	mmu00980:Metabolism of xenobiotics by cytochrome P450	3	0.283286	0.788908	GSTM4, GSTA4, GSTM5	346	64	7691	1.04195	1	1	0.995951
KEGG_PATHWAY	mmu05204:Chemical carcinogenesis	3	0.283286	0.923185	GSTM4, GSTA4, GSTM5	346	92	7691	0.724837	1	1	0.995951
Annotation Cluster 16	Enrichment Score: 0.5566097693893793
Category	Term	Count	%	PValue	Genes	List Total	Pop Hits	Pop Total	Fold Enrichment	Bonferroni	Benjamini	FDR
KEGG_PATHWAY	mmu04380:Osteoclast differentiation	12	1.13314	0.0256481	CYLD, TEC, AKT3, CYBB, NFATC2, NFATC1, TAB2, MITF, GAB2, IKBKG, MAP3K14, JAK1	346	126	7691	2.11698	0.99841	0.619268	0.614274
KEGG_PATHWAY	mmu04660:T cell receptor signaling pathway	6	0.566572	0.476618	TEC, AKT3, NFATC2, NFATC1, IKBKG, MAP3K14	346	101	7691	1.32049	1	1	0.995951
KEGG_PATHWAY	mmu04662:B cell receptor signaling pathway	4	0.377715	0.614121	AKT3, NFATC2, NFATC1, IKBKG	346	70	7691	1.27019	1	1	0.995951
KEGG_PATHWAY	mmu05161:Hepatitis B	6	0.566572	0.790829	PCNA, AKT3, NFATC2, NFATC1, IKBKG, JAK1	346	146	7691	0.913493	1	1	0.995951
Annotation Cluster 17	Enrichment Score: 0.5547968096145798
Category	Term	Count	%	PValue	Genes	List Total	Pop Hits	Pop Total	Fold Enrichment	Bonferroni	Benjamini	FDR
GOTERM_BP_DIRECT	GO:0008652~cellular amino acid biosynthetic process	4	0.377715	0.121442	GOT1, CBS, APIP, MTR	887	25	18082	3.26169	1	1	1
KEGG_PATHWAY	mmu00270:Cysteine and methionine metabolism	4	0.377715	0.266345	GOT1, CBS, APIP, MTR	346	40	7691	2.22283	1	1	0.995951
KEGG_PATHWAY	mmu01230:Biosynthesis of amino acids	4	0.377715	0.669568	GOT1, CBS, PGAM1, MTR	346	76	7691	1.16991	1	1	0.995951
Annotation Cluster 18	Enrichment Score: 0.5268098460460016
Category	Term	Count	%	PValue	Genes	List Total	Pop Hits	Pop Total	Fold Enrichment	Bonferroni	Benjamini	FDR
GOTERM_MF_DIRECT	GO:0004721~phosphoprotein phosphatase activity	12	1.13314	0.072328	PPP1CC, PPP1R12A, EYA1, PPTC7, EYA2, PPM1N, PPP1R3D, DUSP19, CTDSPL, PTPN11, CDC14A, DUSP7	841	139	17446	1.79088	1	1	0.994451
GOTERM_BP_DIRECT	GO:0006470~protein dephosphorylation	11	1.03872	0.140027	PPP1CC, PPP1R12A, EYA1, PPTC7, EYA2, PPM1N, DUSP19, PTPN11, DUSP27, CDC14A, DUSP7	887	138	18082	1.62494	1	1	1
GOTERM_MF_DIRECT	GO:0008138~protein tyrosine/serine/threonine phosphatase activity	4	0.377715	0.302692	DUSP19, DUSP27, CDC14A, DUSP7	841	40	17446	2.07444	1	1	0.994451
PFAM	PF00782:Dual specificity phosphatase, catalytic domain	4	0.377715	0.311134	DUSP19, DUSP27, CDC14A, DUSP7	916	40	18708	2.04236	1	1	1
GOTERM_MF_DIRECT	GO:0016791~phosphatase activity	8	0.75543	0.341187	CAR3, PPP1CC, DUSP19, CTDSPL, PTPN11, DUSP27, CDC14A, DUSP7	841	118	17446	1.4064	1	1	0.994451
GOTERM_MF_DIRECT	GO:0004722~protein serine/threonine phosphatase activity	4	0.377715	0.473072	PPP1CC, PPTC7, PPM1N, CDC14A	841	53	17446	1.56561	1	1	0.994451
GOTERM_MF_DIRECT	GO:0004725~protein tyrosine phosphatase activity	6	0.566572	0.503311	EYA1, EYA2, DUSP19, PTPN11, CDC14A, DUSP7	841	97	17446	1.28316	1	1	0.994451
GOTERM_BP_DIRECT	GO:0016311~dephosphorylation	5	0.472144	0.787585	DUSP19, PTPN11, DUSP27, CDC14A, DUSP7	887	109	18082	0.935118	1	1	1
Annotation Cluster 19	Enrichment Score: 0.5202132964554745
Category	Term	Count	%	PValue	Genes	List Total	Pop Hits	Pop Total	Fold Enrichment	Bonferroni	Benjamini	FDR
KEGG_PATHWAY	mmu00052:Galactose metabolism	4	0.377715	0.171546	UGP2, PGM2, AKR1B3, GCK	346	32	7691	2.77854	1	1	0.995951
KEGG_PATHWAY	mmu00520:Amino sugar and nucleotide sugar metabolism	4	0.377715	0.37808	CYB5R1, UGP2, PGM2, GCK	346	49	7691	1.81456	1	1	0.995951
KEGG_PATHWAY	mmu00500:Starch and sucrose metabolism	3	0.283286	0.424029	UGP2, PGM2, GCK	346	32	7691	2.08391	1	1	0.995951
Annotation Cluster 20	Enrichment Score: 0.5149634885091927
Category	Term	Count	%	PValue	Genes	List Total	Pop Hits	Pop Total	Fold Enrichment	Bonferroni	Benjamini	FDR
GOTERM_CC_DIRECT	GO:0000777~condensed chromosome kinetochore	8	0.75543	0.110312	PHF2, PPP1CC, SPAG5, DYNLT3, CHAMP1, RANGAP1, PHF6, ITGB3BP	949	84	19662	1.9732	1	1	0.979661
GOTERM_CC_DIRECT	GO:0000776~kinetochore	8	0.75543	0.35831	PHF2, PPP1R12A, SPAG5, DYNLT3, CHAMP1, RANGAP1, PHF6, ITGB3BP	949	120	19662	1.38124	1	1	0.979661
GOTERM_CC_DIRECT	GO:0000775~chromosome, centromeric region	9	0.849858	0.370342	UVRAG, PHF2, SPAG5, DYNLT3, CHAMP1, RANGAP1, SMC3, PHF6, ITGB3BP	949	141	19662	1.32247	1	1	0.979661
GOTERM_CC_DIRECT	GO:0005694~chromosome	17	1.60529	0.5952	SUZ12, UVRAG, PHF2, TOP2B, POLQ, PRDM9, SPAG5, DYNLT3, H2AFV, ASH1L, SMC3, RANGAP1, PHF6, TNKS2, CHAMP1, TELO2, ITGB3BP	949	344	19662	1.02389	1	1	0.979661
Annotation Cluster 21	Enrichment Score: 0.5110394340098403
Category	Term	Count	%	PValue	Genes	List Total	Pop Hits	Pop Total	Fold Enrichment	Bonferroni	Benjamini	FDR
GOTERM_MF_DIRECT	GO:0005525~GTP binding	23	2.17186	0.228084	RASL11B, ATL3, DAPK1, ARL3, ARL1, AGAP2, GTPBP10, IRGM2, NUDT2, GPN1, GVIN1, ARHGAP35, RAB11A, RAP2C, RAB43, TUBB6, ARL5B, RASD1, MRAS, BC023105, GM4841, PCK1, ARL8B	841	383	17446	1.24574	1	1	0.994451
GOTERM_BP_DIRECT	GO:0007264~small GTPase mediated signal transduction	15	1.41643	0.265201	RALBP1, RASL11B, ARL3, ARL1, AGAP2, ARHGAP35, RAB11A, RAP2C, RAB43, ARL5B, RASD1, MRAS, G3BP2, RALGPS1, ARL8B	887	236	18082	1.29569	1	1	1
PFAM	PF00071:Ras family	8	0.75543	0.484409	RAP2C, RAB43, RASD1, MRAS, RASL11B, AGAP2, ARHGAP35, RAB11A	916	134	18708	1.21932	1	1	1
Annotation Cluster 22	Enrichment Score: 0.5070625198048972
Category	Term	Count	%	PValue	Genes	List Total	Pop Hits	Pop Total	Fold Enrichment	Bonferroni	Benjamini	FDR
PFAM	PF07707:BTB And C-terminal Kelch	6	0.566572	0.153097	KLHL9, KBTBD3, IVNS1ABP, KBTBD4, BTBD1, KBTBD7	916	58	18708	2.11278	1	1	1
PFAM	PF00651:BTB/POZ domain	11	1.03872	0.333342	KLHL9, KBTBD3, IVNS1ABP, KBTBD4, BTBD1, SPOP, ZBTB20, KBTBD7, ZBTB7A, ZBTB3, RCBTB2	916	172	18708	1.30616	1	1	1
PFAM	PF01344:Kelch motif	4	0.377715	0.590143	KLHL9, KBTBD3, IVNS1ABP, KBTBD7	916	62	18708	1.31765	1	1	1
Annotation Cluster 23	Enrichment Score: 0.4420869503048263
Category	Term	Count	%	PValue	Genes	List Total	Pop Hits	Pop Total	Fold Enrichment	Bonferroni	Benjamini	FDR
GOTERM_MF_DIRECT	GO:0016818~hydrolase activity, acting on acid anhydrides, in phosphorus-containing anhydrides	3	0.283286	0.127223	BLM, CHD4, SMARCA1	841	13	17446	4.78716	1	1	0.994451
PFAM	PF00271:Helicase conserved C-terminal domain	9	0.849858	0.15315	POLQ, BLM, DDX23, CHD6, CHD4, ASCC3, DDX52, SMARCA1, DDX50	916	107	18708	1.71787	1	1	1
PFAM	PF00270:DEAD/DEAH box helicase	6	0.566572	0.247923	POLQ, BLM, DDX23, ASCC3, DDX52, DDX50	916	69	18708	1.77596	1	1	1
GOTERM_MF_DIRECT	GO:0008026~ATP-dependent helicase activity	3	0.283286	0.393214	BLM, CHD6, CHD4	841	28	17446	2.22261	1	1	0.994451
PFAM	PF00176:SNF2 family N-terminal domain	3	0.283286	0.484695	CHD6, CHD4, SMARCA1	916	33	18708	1.85669	1	1	1
GOTERM_MF_DIRECT	GO:0004386~helicase activity	7	0.661001	0.592933	BLM, CHD6, CHD4, ASCC3, DDX52, SMARCA1, DDX50	841	129	17446	1.12566	1	1	0.994451
GOTERM_BP_DIRECT	GO:0010501~RNA secondary structure unwinding	3	0.283286	0.654344	DDX23, DDX52, DDX50	887	45	18082	1.35904	1	1	1
GOTERM_MF_DIRECT	GO:0004004~ATP-dependent RNA helicase activity	3	0.283286	0.813572	DDX23, DDX52, DDX50	841	63	17446	0.987826	1	1	0.994451
Annotation Cluster 24	Enrichment Score: 0.4021565240261377
Category	Term	Count	%	PValue	Genes	List Total	Pop Hits	Pop Total	Fold Enrichment	Bonferroni	Benjamini	FDR
GOTERM_BP_DIRECT	GO:0035567~non-canonical Wnt signaling pathway	3	0.283286	0.201441	WNT11, DVL3, WNT4	887	17	18082	3.59745	1	1	1
GOTERM_BP_DIRECT	GO:0060070~canonical Wnt signaling pathway	7	0.661001	0.270453	PYGO2, WNT11, TBL1XR1, SFRP5, OTULIN, DVL3, WNT4	887	89	18082	1.60336	1	1	1
GOTERM_MF_DIRECT	GO:0005109~frizzled binding	4	0.377715	0.276062	WNT11, RYK, DVL3, WNT4	841	38	17446	2.18362	1	1	0.994451
KEGG_PATHWAY	mmu04550:Signaling pathways regulating pluripotency of stem cells	8	0.75543	0.425135	WNT11, AKT3, DVL3, SMAD5, ACVR2A, WNT4, JAK1, MYF5	346	138	7691	1.2886	1	1	0.995951
KEGG_PATHWAY	mmu05217:Basal cell carcinoma	4	0.377715	0.438974	WNT11, PTCH1, DVL3, WNT4	346	54	7691	1.64654	1	1	0.995951
KEGG_PATHWAY	mmu04916:Melanogenesis	6	0.566572	0.459068	EDN1, WNT11, DVL3, MITF, CAMK2G, WNT4	346	99	7691	1.34717	1	1	0.995951
GOTERM_BP_DIRECT	GO:0043547~positive regulation of GTPase activity	8	0.75543	0.577855	EIF2B3, RALBP1, RABGAP1, WNT11, SEMA4D, DVL3, ARHGAP35, WNT4	887	146	18082	1.11702	1	1	1
KEGG_PATHWAY	mmu04390:Hippo signaling pathway	6	0.566572	0.814403	PPP1CC, WNT11, CTNNA1, DVL3, CSNK1E, WNT4	346	151	7691	0.883245	1	1	0.995951
Annotation Cluster 25	Enrichment Score: 0.3809395242614012
Category	Term	Count	%	PValue	Genes	List Total	Pop Hits	Pop Total	Fold Enrichment	Bonferroni	Benjamini	FDR
GOTERM_MF_DIRECT	GO:0042800~histone methyltransferase activity (H3-K4 specific)	3	0.283286	0.232057	KMT2E, PRDM9, ASH1L	841	19	17446	3.27542	1	1	0.994451
PFAM	PF00856:SET domain	4	0.377715	0.338309	KMT2E, SETD5, PRDM9, ASH1L	916	42	18708	1.9451	1	1	1
GOTERM_MF_DIRECT	GO:0018024~histone-lysine N-methyltransferase activity	3	0.283286	0.476358	KMT2E, PRDM9, ASH1L	841	33	17446	1.88585	1	1	0.994451
GOTERM_MF_DIRECT	GO:0008168~methyltransferase activity	9	0.849858	0.563819	KMT2E, METTL23, METTL22, ARMT1, PRDM9, MTR, ASH1L, CMTR1, MRM1	841	168	17446	1.1113	1	1	0.994451
GOTERM_BP_DIRECT	GO:0032259~methylation	9	0.849858	0.590636	KMT2E, METTL23, METTL22, ARMT1, PRDM9, MTR, ASH1L, CMTR1, MRM1	887	169	18082	1.08562	1	1	1
Annotation Cluster 26	Enrichment Score: 0.37828961089862134
Category	Term	Count	%	PValue	Genes	List Total	Pop Hits	Pop Total	Fold Enrichment	Bonferroni	Benjamini	FDR
PFAM	PF13912:C2H2-type zinc finger	18	1.69972	0.311657	GM14326, ZFP449, ZFP658, ZFP866, GM14325, ZFP426, ZFP938, 2610008E11RIK, ZFP738, AW146154, ZFP54, ZFP560, ZFP273, ZFP212, ZFP553, ZFP398, ZFP286, ZFP275	916	302	18708	1.2173	1	1	1
PFAM	PF00096:Zinc finger, C2H2 type	25	2.36072	0.432423	PRDM9, GM14326, ZFP449, ZFP426, GM14325, ZBTB20, AW146154, ZKSCAN6, ZFP54, ZFP560, ZFP784, ZBTB7A, ZFP286, ZKSCAN14, ZFP658, 2610008E11RIK, ZFX, ZFP322A, ZEB1, ZFP296, ZFP273, ZFP212, ZFP553, ZFP398, ZFP275	916	467	18708	1.09334	1	1	1
PFAM	PF01352:KRAB box	19	1.79415	0.543933	PRDM9, GM14326, ZFP658, ZFP866, GM14325, ZFP426, ZFP938, 2610008E11RIK, ZFP738, KRBA1, AW146154, ZKSCAN6, ZFP54, ZFP560, ZFP273, ZFP212, ZFP398, ZKSCAN14, ZFP286	916	370	18708	1.04878	1	1	1
Annotation Cluster 27	Enrichment Score: 0.24740822631607645
Category	Term	Count	%	PValue	Genes	List Total	Pop Hits	Pop Total	Fold Enrichment	Bonferroni	Benjamini	FDR
KEGG_PATHWAY	mmu05169:Epstein-Barr virus infection	9	0.849858	0.265836	IRAK1, SHFM1, H2-Q6, AKT3, H2-Q7, TAB2, IKBKG, MAP3K14, JAK1	346	136	7691	1.47099	1	1	0.995951
KEGG_PATHWAY	mmu05145:Toxoplasmosis	7	0.661001	0.331693	IRAK1, LAMA2, AKT3, TAB2, IL12A, IKBKG, JAK1	346	105	7691	1.48189	1	1	0.995951
BIOCARTA	m_nfkbpathway:NF-kB Signaling Pathway	3	0.283286	0.391853	IRAK1, IKBKG, MAP3K14	73	24	1289	2.20719	1	1	1
KEGG_PATHWAY	mmu04620:Toll-like receptor signaling pathway	6	0.566572	0.476618	IRAK1, AKT3, TAB2, IL12A, LBP, IKBKG	346	101	7691	1.32049	1	1	0.995951
KEGG_PATHWAY	mmu04660:T cell receptor signaling pathway	6	0.566572	0.476618	TEC, AKT3, NFATC2, NFATC1, IKBKG, MAP3K14	346	101	7691	1.32049	1	1	0.995951
KEGG_PATHWAY	mmu05152:Tuberculosis	9	0.849858	0.536616	HSPA9, IRAK1, NFYB, AKT3, IL12A, LBP, CAMK2G, JAK1, ATP6V0A1	346	176	7691	1.13668	1	1	0.995951
KEGG_PATHWAY	mmu05140:Leishmaniasis	4	0.377715	0.552767	IRAK1, TAB2, IL12A, JAK1	346	64	7691	1.38927	1	1	0.995951
GOTERM_BP_DIRECT	GO:0043123~positive regulation of I-kappaB kinase/NF-kappaB signaling	8	0.75543	0.599498	IRAK1, GOLT1B, REL, TAB2, IKBKG, ZDHHC17, MAP3K14, TMEM9B	887	149	18082	1.09453	1	1	1
KEGG_PATHWAY	mmu04064:NF-kappa B signaling pathway	5	0.472144	0.638973	IRAK1, TAB2, LBP, IKBKG, MAP3K14	346	97	7691	1.14579	1	1	0.995951
KEGG_PATHWAY	mmu04668:TNF signaling pathway	5	0.472144	0.727426	EDN1, AKT3, TAB2, IKBKG, MAP3K14	346	109	7691	1.01965	1	1	0.995951
KEGG_PATHWAY	mmu04210:Apoptosis	3	0.283286	0.758022	AKT3, IKBKG, MAP3K14	346	60	7691	1.11142	1	1	0.995951
KEGG_PATHWAY	mmu05142:Chagas disease (American trypanosomiasis)	4	0.377715	0.847599	IRAK1, AKT3, IL12A, IKBKG	346	103	7691	0.863236	1	1	0.995951
KEGG_PATHWAY	mmu05162:Measles	5	0.472144	0.865827	IRAK1, AKT3, TAB2, IL12A, JAK1	346	136	7691	0.817218	1	1	0.995951
KEGG_PATHWAY	mmu05164:Influenza A	5	0.472144	0.95258	IVNS1ABP, AKT3, IL12A, RAE1, JAK1	346	171	7691	0.649951	1	1	0.995951
Annotation Cluster 28	Enrichment Score: 0.23648947328706202
Category	Term	Count	%	PValue	Genes	List Total	Pop Hits	Pop Total	Fold Enrichment	Bonferroni	Benjamini	FDR
GOTERM_BP_DIRECT	GO:0032922~circadian regulation of gene expression	5	0.472144	0.350156	PPP1CC, NRIP1, CSNK1E, PPARGC1A, CIART	887	61	18082	1.67095	1	1	1
GOTERM_BP_DIRECT	GO:0042752~regulation of circadian rhythm	4	0.377715	0.472104	PPP1CC, NONO, CSNK1E, PPARGC1A	887	52	18082	1.56812	1	1	1
GOTERM_BP_DIRECT	GO:0048511~rhythmic process	6	0.566572	0.7576	ENOX2, NONO, NRIP1, CSNK1E, PPARGC1A, CIART	887	128	18082	0.955574	1	1	1
GOTERM_BP_DIRECT	GO:0007623~circadian rhythm	4	0.377715	0.90428	TPH1, NONO, CSNK1E, PPARGC1A	887	108	18082	0.755021	1	1	1
Annotation Cluster 29	Enrichment Score: 0.22343639826661094
Category	Term	Count	%	PValue	Genes	List Total	Pop Hits	Pop Total	Fold Enrichment	Bonferroni	Benjamini	FDR
GOTERM_MF_DIRECT	GO:0004713~protein tyrosine kinase activity	8	0.75543	0.364911	EPHA7, TEC, DYRK2, MUSK, RYK, TESK1, DYRK1B, JAK1	841	121	17446	1.37153	1	1	0.994451
PFAM	PF07714:Protein tyrosine kinase	8	0.75543	0.492275	EPHA7, TEC, IRAK1, MUSK, RYK, TESK1, BRAF, JAK1	916	135	18708	1.21029	1	1	1
GOTERM_MF_DIRECT	GO:0004714~transmembrane receptor protein tyrosine kinase activity	3	0.283286	0.740681	EPHA7, MUSK, RYK	841	54	17446	1.15246	1	1	0.994451
GOTERM_BP_DIRECT	GO:0007169~transmembrane receptor protein tyrosine kinase signaling pathway	3	0.283286	0.959905	EPHA7, TEC, JAK1	887	100	18082	0.611567	1	1	1
Annotation Cluster 30	Enrichment Score: 0.19881590696159676
Category	Term	Count	%	PValue	Genes	List Total	Pop Hits	Pop Total	Fold Enrichment	Bonferroni	Benjamini	FDR
KEGG_PATHWAY	mmu05212:Pancreatic cancer	5	0.472144	0.333294	RALBP1, AKT3, BRAF, IKBKG, JAK1	346	65	7691	1.70987	1	1	0.995951
KEGG_PATHWAY	mmu05220:Chronic myeloid leukemia	5	0.472144	0.405442	AKT3, BRAF, PTPN11, GAB2, IKBKG	346	72	7691	1.54363	1	1	0.995951
KEGG_PATHWAY	mmu05221:Acute myeloid leukemia	3	0.283286	0.723316	AKT3, BRAF, IKBKG	346	56	7691	1.1908	1	1	0.995951
KEGG_PATHWAY	mmu05215:Prostate cancer	4	0.377715	0.762461	AR, AKT3, BRAF, IKBKG	346	88	7691	1.01038	1	1	0.995951
KEGG_PATHWAY	mmu05160:Hepatitis C	5	0.472144	0.865827	AKT3, BRAF, IKBKG, CLDN1, JAK1	346	136	7691	0.817218	1	1	0.995951
KEGG_PATHWAY	mmu04062:Chemokine signaling pathway	4	0.377715	0.993967	AKT3, BRAF, IKBKG, BCAR1	346	196	7691	0.453639	1	1	0.995951
Annotation Cluster 31	Enrichment Score: 0.1785377399533282
Category	Term	Count	%	PValue	Genes	List Total	Pop Hits	Pop Total	Fold Enrichment	Bonferroni	Benjamini	FDR
KEGG_PATHWAY	mmu04150:mTOR signaling pathway	4	0.377715	0.497478	RPS6KA2, AKT3, MLST8, BRAF	346	59	7691	1.507	1	1	0.995951
KEGG_PATHWAY	mmu04722:Neurotrophin signaling pathway	6	0.566572	0.645347	IRAK1, RPS6KA2, AKT3, BRAF, PTPN11, CAMK2G	346	122	7691	1.0932	1	1	0.995951
KEGG_PATHWAY	mmu04914:Progesterone-mediated oocyte maturation	3	0.283286	0.907443	RPS6KA2, AKT3, BRAF	346	87	7691	0.766494	1	1	0.995951
Annotation Cluster 32	Enrichment Score: 0.16848453665454038
Category	Term	Count	%	PValue	Genes	List Total	Pop Hits	Pop Total	Fold Enrichment	Bonferroni	Benjamini	FDR
GOTERM_MF_DIRECT	GO:0008237~metallopeptidase activity	9	0.849858	0.507935	AFG3L2, ADAMTS1, CPD, PMPCB, CPE, AMZ2, IDE, 2010111I01RIK, PHEX	841	160	17446	1.16687	1	1	0.994451
GOTERM_MF_DIRECT	GO:0008234~cysteine-type peptidase activity	8	0.75543	0.52185	USP46, CYLD, USP20, USP21, USP45, OTULIN, ATG4C, UCHL3	841	141	17446	1.17698	1	1	0.994451
GOTERM_MF_DIRECT	GO:0008233~peptidase activity	21	1.983	0.869743	USP46, USP20, USP21, USP45, IDE, UCHL3, PRSS55, PHEX, IMMP1L, CYLD, AFG3L2, ADAMTS1, CPD, OTULIN, ATG4C, LONP1, CPE, PMPCB, AMZ2, 2010111I01RIK, RHBDL1	841	516	17446	0.844247	1	1	0.994451
GOTERM_BP_DIRECT	GO:0006508~proteolysis	23	2.17186	0.919003	USP46, USP20, USP21, SHFM1, USP45, IDE, UCHL3, PRSS55, PHEX, IMMP1L, CYLD, AFG3L2, CAPN6, ADAMTS1, CPD, OTULIN, ATG4C, LONP1, CPE, PMPCB, AMZ2, 2010111I01RIK, RHBDL1	887	582	18082	0.805615	1	1	1
Annotation Cluster 33	Enrichment Score: 0.12086767083450516
Category	Term	Count	%	PValue	Genes	List Total	Pop Hits	Pop Total	Fold Enrichment	Bonferroni	Benjamini	FDR
GOTERM_MF_DIRECT	GO:0005089~Rho guanyl-nucleotide exchange factor activity	4	0.377715	0.698171	ITSN2, FGD3, ALS2CL, TRIO	841	74	17446	1.12132	1	1	0.994451
GOTERM_BP_DIRECT	GO:0035023~regulation of Rho protein signal transduction	4	0.377715	0.734581	ITSN2, FGD3, ALS2CL, TRIO	887	77	18082	1.05899	1	1	1
PFAM	PF00621:RhoGEF domain	3	0.283286	0.846049	ITSN2, FGD3, TRIO	916	67	18708	0.914489	1	1	1
Annotation Cluster 34	Enrichment Score: 0.10876771758348279
Category	Term	Count	%	PValue	Genes	List Total	Pop Hits	Pop Total	Fold Enrichment	Bonferroni	Benjamini	FDR
KEGG_PATHWAY	mmu04722:Neurotrophin signaling pathway	6	0.566572	0.645347	IRAK1, RPS6KA2, AKT3, BRAF, PTPN11, CAMK2G	346	122	7691	1.0932	1	1	0.995951
KEGG_PATHWAY	mmu04024:cAMP signaling pathway	8	0.75543	0.787711	PPP1CC, PPP1R12A, PTCH1, AKT3, NFATC1, BRAF, ATP1B2, CAMK2G	346	197	7691	0.902673	1	1	0.995951
KEGG_PATHWAY	mmu05214:Glioma	3	0.283286	0.796067	AKT3, BRAF, CAMK2G	346	65	7691	1.02592	1	1	0.995951
KEGG_PATHWAY	mmu04012:ErbB signaling pathway	3	0.283286	0.907443	AKT3, BRAF, CAMK2G	346	87	7691	0.766494	1	1	0.995951
Annotation Cluster 35	Enrichment Score: 0.10631381009015374
Category	Term	Count	%	PValue	Genes	List Total	Pop Hits	Pop Total	Fold Enrichment	Bonferroni	Benjamini	FDR
KEGG_PATHWAY	mmu04261:Adrenergic signaling in cardiomyocytes	7	0.661001	0.618356	CACNB1, CACNG7, PPP1CC, CACNB4, AKT3, ATP1B2, CAMK2G	346	142	7691	1.09576	1	1	0.995951
KEGG_PATHWAY	mmu04024:cAMP signaling pathway	8	0.75543	0.787711	PPP1CC, PPP1R12A, PTCH1, AKT3, NFATC1, BRAF, ATP1B2, CAMK2G	346	197	7691	0.902673	1	1	0.995951
KEGG_PATHWAY	mmu04728:Dopaminergic synapse	3	0.283286	0.985038	PPP1CC, AKT3, CAMK2G	346	134	7691	0.497649	1	1	0.995951
Annotation Cluster 36	Enrichment Score: 0.061353973498629345
Category	Term	Count	%	PValue	Genes	List Total	Pop Hits	Pop Total	Fold Enrichment	Bonferroni	Benjamini	FDR
GOTERM_MF_DIRECT	GO:0098641~cadherin binding involved in cell-cell adhesion	12	1.13314	0.792338	SLC9A3R2, HNRNPK, AHNAK, ABI1, CTNNA1, PI4KA, CAPG, RANGAP1, YKT6, RTN4, VCL, CHMP5	841	279	17446	0.89223	1	1	0.994451
GOTERM_CC_DIRECT	GO:0005913~cell-cell adherens junction	13	1.22757	0.83898	AHNAK, CAPG, RANGAP1, RTN4, SLC9A3R2, HNRNPK, DLG5, ABI1, CTNNA1, PI4KA, YKT6, VCL, CHMP5	949	316	19662	0.85235	1	1	0.979661
GOTERM_BP_DIRECT	GO:0098609~cell-cell adhesion	5	0.472144	0.984637	SLC9A3R2, ABI1, PI4KA, CAPG, YKT6	887	189	18082	0.539301	1	1	1
Annotation Cluster 37	Enrichment Score: 0.060438380330644595
Category	Term	Count	%	PValue	Genes	List Total	Pop Hits	Pop Total	Fold Enrichment	Bonferroni	Benjamini	FDR
GOTERM_BP_DIRECT	GO:0007067~mitotic nuclear division	12	1.13314	0.802962	KLHL9, TPX2, PPP1R12A, SPAG5, DYNLT3, FAM175B, CCNG1, JTB, NEDD9, SMC3, ITGB3BP, ARL8B	887	277	18082	0.883129	1	1	1
GOTERM_BP_DIRECT	GO:0051301~cell division	15	1.41643	0.881931	SPAG5, DYNLT3, ARL3, NEDD9, SMC3, CDC14A, KLHL9, PPP1CC, TPX2, CCNY, FAM175B, CCNG1, JTB, ITGB3BP, ARL8B	887	374	18082	0.817603	1	1	1
GOTERM_BP_DIRECT	GO:0007049~cell cycle	24	2.26629	0.930155	KMT2E, CASP8AP2, RABGAP1, SPAG5, DYNLT3, ARL3, NEDD9, SMC3, CDK11B, RAB11A, CDC14A, KLHL9, PPP1CC, TPX2, CCNY, FAM175B, CCNG1, TLK2, UBA3, CDK2AP1, JTB, ITGB3BP, APPL1, ARL8B	887	614	18082	0.79683	1	1	1

## Sheet: Fasting response overlap
Annotation Cluster 1	Enrichment Score: 11.797828392967986
Category	Term	Count	%	PValue	Genes	List Total	Pop Hits	Pop Total	Fold Enrichment	Bonferroni	Benjamini	FDR
GOTERM_BP_DIRECT	GO:0006351~transcription, DNA-templated	394	13.6568	2.46351e-19	RBPJ, NOC2L, BACH1, RRP8, BACH2, ELK4, ZMIZ1, MYC, CREB3L1, ZXDC, CREB3L2, ADNP2, JUNB, NFRKB, TSPYL2, DAXX, MEF2C, CSNK2A2, SOX13, DNTTIP1, DNTTIP2, SND1, ZSCAN21, RFX5, TXNIP, TCEANC2, ZSCAN26, SRFBP1, ZSCAN25, ATF6, SF1, ATF4, FLII, MYNN, DEDD2, ZSCAN12, NRBF2, ZBTB7B, PPARGC1B, JUN, CREBBP, MTERF2, SETD1B, PA2G4, INO80, MMS19, HBP1, EZH1, PHF3, LIN54, SETD2, BTG2, ELL, BHLHE41, HIF3A, EFCAB6,…	2502	1885	18082	1.51058	1.41898e-15	1.41898e-15	1.40765e-15
GOTERM_BP_DIRECT	GO:0006355~regulation of transcription, DNA-templated	433	15.0087	1.94194e-13	NUP107, RBPJ, NOC2L, BACH1, RRP8, BACH2, ELK4, ZMIZ1, MYC, CREB3L1, ZXDC, CREB3L2, ADNP2, ZFP282, JUNB, NFRKB, PKNOX2, TSPYL2, DAXX, MEF2C, CSNK2A2, SOX13, DNTTIP1, DNTTIP2, SND1, HCFC1, RFX7, ZSCAN21, RFX5, TXNIP, ZSCAN26, SRFBP1, ATF6, SF1, ATF4, FLII, MYNN, DEDD2, ZSCAN12, NRBF2, ZBTB7B, PPARGC1B, JUN, CREBBP, MTERF2, SETD1B, MTERF4, PA2G4, MMS19, HBP1, EZH1, LIN54, SETD2, BTG2, ELL, BHLHE41, …	2502	2279	18082	1.3731	1.11847e-09	5.5928e-10	5.54814e-10
GOTERM_MF_DIRECT	GO:0003677~DNA binding	312	10.8146	8.4474e-05	HNRNPU, E130308A19RIK, RBPJ, BACH1, BACH2, ELK4, RABGEF1, TRIM28, CREB3L1, MYC, CREB3L2, ADNP2, JUNB, NFRKB, PKNOX2, TMPO, ABT1, MEF2C, SMARCC2, ZFP1, ZFP3, SOX13, DNTTIP1, THAP2, SRRM1, RUNX1, XRN1, RFX7, CRAMP1L, XRN2, ZSCAN21, RFX5, TCEANC2, FLYWCH1, TRIM16, ATF6, ATF4, CASZ1, ZFP746, XPA, MYNN, XPC, ZFP507, ZBTB4, DEDD2, MIER1, ZSCAN12, HIVEP2, ZBTB7B, PATZ1, ZBED4, STAT5B, JUN, PHC2, CREBBP,…	2425	1847	17446	1.21527	0.138883	0.00711995	0.00697916
Annotation Cluster 2	Enrichment Score: 9.77352931148284
Category	Term	Count	%	PValue	Genes	List Total	Pop Hits	Pop Total	Fold Enrichment	Bonferroni	Benjamini	FDR
GOTERM_CC_DIRECT	GO:0000502~proteasome complex	35	1.21317	1.48231e-13	USP14, VCP, PSMD12, PSMD11, ZFAND2A, HSPB1, UBR1, PSMA7, PSMB10, PSMD8, PSMB4, PSMB5, PSMD7, PSMB2, PSMD4, PSMB3, PSMD2, PSMB1, PSMD3, UBQLN1, PSMD1, AI314180, TXNL1, ADRM1, RAD23B, PSMA5, PSMC5, PSMC6, PSMA1, PSMC3, PSMC4, PSMC1, PSME4, PSMC2, PSME1	2635	66	19662	3.95705	1.35468e-10	2.25805e-11	2.08512e-11
KEGG_PATHWAY	mmu03050:Proteasome	25	0.866551	3.07213e-10	PSMD12, PSMD11, PSMA7, PSMB10, PSMD8, PSMB4, PSMB5, PSMD7, PSMB2, PSMD4, PSMB3, PSMD2, PSMB1, PSMD3, PSMD1, PSMA5, PSMC5, PSMC6, PSMA1, PSMC3, PSMC4, PSMC1, PSME4, PSMC2, PSME1	1053	45	7691	4.05772	8.57125e-08	4.28562e-08	3.50223e-08
GOTERM_CC_DIRECT	GO:0022624~proteasome accessory complex	13	0.450607	1.04962e-07	PSMD12, PSMD11, PSMD8, PSMC5, PSMC6, PSMC3, PSMD4, PSMC4, PSMD2, PSMC1, PSMD3, PSMC2, PSMD1	2635	17	19662	5.70613	9.59308e-05	8.7214e-06	8.05346e-06
Annotation Cluster 3	Enrichment Score: 5.509848420870285
Category	Term	Count	%	PValue	Genes	List Total	Pop Hits	Pop Total	Fold Enrichment	Bonferroni	Benjamini	FDR
GOTERM_BP_DIRECT	GO:0006397~mRNA processing	89	3.08492	1.05899e-10	RBM27, RBM25, DDX46, DDX47, EIF4A3, AKAP8L, GPATCH1, HNRNPU, CASC3, ADARB1, PHRF1, EFTUD2, SART1, 1110037F02RIK, KHSRP, CWC22, DHX15, CIR1, PRKACA, SRRM2, AQR, RBFOX1, RBFOX2, SUPT6, PAPD4, WBP11, PTBP2, WDR33, SRRM1, ERN1, PRPF4, PRPF6, THRAP3, SYF2, SUPT5, XRN2, SRSF2, TUT1, SNRNP27, GEMIN5, CD2BP2, RBM20, SNRPA1, SRSF5, GEMIN7, SNRPF, SNRNP200, SLU7, SKIV2L2, SF1, RBM22, SF3B4, SF3B3, DHX8, RN…	2502	322	18082	1.99753	6.09979e-07	2.03326e-07	2.01703e-07
GOTERM_BP_DIRECT	GO:0008380~RNA splicing	66	2.28769	4.9224e-08	RBM25, DDX46, DDX47, EIF4A3, HNRNPU, CASC3, EFTUD2, SART1, 1110037F02RIK, KHSRP, CWC22, DHX15, CIR1, SRRM2, AQR, RBFOX1, RBFOX2, SCAF11, SUPT6, WBP11, PTBP2, SRRM1, PRPF4, PRPF6, THRAP3, SYF2, SRSF2, SNRNP27, GEMIN5, CD2BP2, RBM20, SNRPA1, SRSF5, GEMIN7, SNRPF, SNRNP200, SLU7, SKIV2L2, SF1, RBM22, SF3B4, SF3B3, DHX8, YTHDC1, DDX20, SCAF8, PUF60, HNRNPA1, SMNDC1, SF3B1, RBM38, RBM39, PPIL1, WTAP, …	2502	241	18082	1.97918	0.00028349	3.15033e-05	3.12517e-05
GOTERM_CC_DIRECT	GO:0005681~spliceosomal complex	39	1.35182	5.56811e-06	SF3B4, RBM25, SF3B2, SF3B3, DHX8, PRCC, HNRNPU, EFTUD2, SART1, SCAF8, CWC22, DHX15, DHX38, HNRNPA1, SF3B1, SMNDC1, ZRSR1, SRRM2, PPIL1, AQR, WBP11, PTBP2, SRRM1, PRPF4, XAB2, PRPF6, SNW1, SYF2, HNRNPF, SRSF2, SNRNP48, SNRPA1, SNRPF, SNRNP200, SLU7, SKIV2L2, SF1, SUGP1, RBM22	2635	136	19662	2.1398	0.00507634	0.000282736	0.000261083
KEGG_PATHWAY	mmu03040:Spliceosome	37	1.2825	2.94516e-05	SF3B4, RBM25, SF3B2, SF3B3, DDX46, DHX8, EIF4A3, DDX42, HNRNPU, EFTUD2, SART1, PUF60, DHX15, DHX38, HNRNPA1, SF3B1, SMNDC1, PPIL1, AQR, SF3A2, WBP11, U2SURP, CHERP, PRPF4, XAB2, PRPF6, SNW1, SYF2, SRSF2, ACIN1, SNRNP27, SNRPA1, SRSF5, SNRPF, SNRNP200, SLU7, RBM22	1053	133	7691	2.03191	0.00818346	0.000913001	0.000746108
GOTERM_CC_DIRECT	GO:0071013~catalytic step 2 spliceosome	28	0.970537	0.000106519	SF3B2, SF3B3, DHX8, EIF4A3, GPATCH1, HNRNPU, EFTUD2, SART1, CWC22, DHX38, HNRNPA1, SF3B1, SRRM2, PPIL1, AQR, SF3A2, SRRM1, XAB2, PRPF6, SNW1, SYF2, HNRNPF, SNRPA1, SNRPF, SNRNP200, SLU7, SKIV2L2, RBM22	2635	96	19662	2.17638	0.0927739	0.00314059	0.00290007
GOTERM_BP_DIRECT	GO:0000398~mRNA splicing, via spliceosome	26	0.901213	0.00958507	SF3B2, SF3B3, DDX46, DHX8, YTHDC1, SART1, RAVER1, CWC22, DHX15, DHX38, SF3B1, ZRSR1, SPEN, AQR, RBM15, SF3A2, SRRM1, PRPF4, PRPF6, SNW1, SYF2, NOVA1, SNRPA1, SNRPF, SNRNP200, SF1	2502	112	18082	1.6777	1	0.467882	0.464145
Annotation Cluster 4	Enrichment Score: 4.164824291061269
Category	Term	Count	%	PValue	Genes	List Total	Pop Hits	Pop Total	Fold Enrichment	Bonferroni	Benjamini	FDR
GOTERM_MF_DIRECT	GO:0004004~ATP-dependent RNA helicase activity	23	0.797227	2.11952e-05	EIF4A2, DDX3Y, EIF4A1, DDX18, DDX3X, DDX27, DDX46, DHX8, DDX24, DDX47, DDX56, EIF4A3, DDX42, DDX20, DDX21, DDX10, DDX54, DHX40, DHX30, DHX57, DHX15, DHX38, SNRNP200	2425	63	17446	2.62646	0.0368209	0.00220679	0.00216316
PFAM	PF00270:DEAD/DEAH box helicase	24	0.831889	2.54571e-05	EIF4A2, DDX3Y, EIF4A1, DDX18, DDX3X, DDX27, DDX46, DDX24, DDX47, DDX56, EIF4A3, DDX42, DDX20, DDX21, DDX10, DDX54, DHX40, DHX30, DHX57, DHX15, DHX38, SKIV2L, SNRNP200, SKIV2L2	2560	69	18708	2.54185	0.0461744	0.0472993	0.0472484
GOTERM_MF_DIRECT	GO:0004386~helicase activity	36	1.24783	5.47215e-05	DDX3Y, EIF4A2, EIF4A1, DDX3X, DDX27, MCM7, DDX46, DDX24, DHX8, DDX47, CHD7, DDX20, IGHMBP2, DDX42, DDX21, CHD1, DHX30, RUVBL2, DHX57, DHX15, EP400, DHX38, SMARCAD1, DDX18, FBXO18, XRCC5, DDX56, SMARCA5, DDX10, DDX54, HELZ, INO80, DHX40, MCM4, SNRNP200, SKIV2L2	2425	129	17446	2.00769	0.0923167	0.00509774	0.00499694
PFAM	PF00271:Helicase conserved C-terminal domain	31	1.07452	7.12373e-05	DDX3Y, EIF4A2, EIF4A1, DDX3X, DDX27, DDX46, DDX24, DHX8, DDX47, CHD7, EIF4A3, DDX20, DDX42, DDX21, CHD1, DHX30, DHX57, DHX15, EP400, DHX38, SMARCAD1, DDX18, DDX56, SMARCA5, DDX10, DDX54, INO80, DHX40, SKIV2L, SNRNP200, SKIV2L2	2560	107	18708	2.11722	0.123915	0.0508242	0.0507695
GOTERM_BP_DIRECT	GO:0010501~RNA secondary structure unwinding	16	0.554593	0.000712797	EIF4A2, DDX3Y, EIF4A1, DDX18, DDX3X, DDX27, DDX46, DDX24, DDX47, DDX56, EIF4A3, DDX42, DDX20, DDX21, DDX10, DDX54	2502	45	18082	2.56961	0.983546	0.0855357	0.0848526
Annotation Cluster 5	Enrichment Score: 3.5849080853823496
Category	Term	Count	%	PValue	Genes	List Total	Pop Hits	Pop Total	Fold Enrichment	Bonferroni	Benjamini	FDR
GOTERM_CC_DIRECT	GO:0005777~peroxisome	35	1.21317	8.76186e-05	IDI1, ABCD2, ABCD3, PEX11B, ECI2, HSD17B4, DDO, PEX26, ISOC1, LONP2, MLYCD, ACAD11, XDH, PEX16, HSDL2, NOS2, ACSL1, PNPLA8, EPHX2, ECH1, TYSND1, ACSL4, PEX2, ACSL3, PEX13, TIRAP, MAVS, SLC25A17, ACOX1, ZADH2, EHHADH, PEX6, CAT, FAR1, HRASLS	2635	131	19662	1.99363	0.0769639	0.00272673	0.0025179
GOTERM_CC_DIRECT	GO:0005778~peroxisomal membrane	18	0.623917	0.000367471	PEX16, ABCD2, ABCD3, ACSL1, PNPLA8, PEX11B, HSD17B4, ACSL4, PEX2, ACSL3, PEX13, MAVS, SLC25A17, ACOX1, IMPDH2, PEX6, CAT, FAR1	2635	53	19662	2.53422	0.285327	0.00883865	0.00816173
KEGG_PATHWAY	mmu04146:Peroxisome	24	0.831889	0.000546331	PEX16, ABCD2, ABCD3, NOS2, ACSL1, EPHX2, PEX11B, ECI2, ECH1, HSD17B4, ACSL4, PEX2, ACSL3, PEX13, DDO, PEX26, SLC25A17, ACOX1, EHHADH, PEX6, CAT, FAR1, MLYCD, XDH	1053	83	7691	2.11197	0.141414	0.0063511	0.00519014
Annotation Cluster 6	Enrichment Score: 3.5619047090745077
Category	Term	Count	%	PValue	Genes	List Total	Pop Hits	Pop Total	Fold Enrichment	Bonferroni	Benjamini	FDR
GOTERM_CC_DIRECT	GO:0022624~proteasome accessory complex	13	0.450607	1.04962e-07	PSMD12, PSMD11, PSMD8, PSMC5, PSMC6, PSMC3, PSMD4, PSMC4, PSMD2, PSMC1, PSMD3, PSMC2, PSMD1	2635	17	19662	5.70613	9.59308e-05	8.7214e-06	8.05346e-06
GOTERM_MF_DIRECT	GO:0017025~TBP-class protein binding	13	0.450607	4.36517e-06	GTF2A1, GTF2B, RNF4, CAND2, PSMC5, PSMC6, PSMC3, NACA, PSMC4, HNRNPF, PSMC1, PSMC2, TAF1	2425	21	17446	4.45357	0.0076966	0.000482897	0.000473349
GOTERM_CC_DIRECT	GO:0008540~proteasome regulatory particle, base subcomplex	9	0.311958	7.0456e-05	PSMC5, PSMC6, PSMD4, PSMC3, PSMC4, PSMD2, PSMC1, PSMC2, PSMD1	2635	13	19662	5.1659	0.0623692	0.0024768	0.00228711
GOTERM_BP_DIRECT	GO:0030163~protein catabolic process	18	0.623917	0.000103136	CAST, SYVN1, SIAH1A, TRAF2, UBR2, LNPEP, UBR1, CLPX, BACE1, PSMC5, PSMC6, PSMC3, PSMB3, PSMC4, PSMC1, PSMC2, LONP2, CTSD	2502	47	18082	2.76779	0.447939	0.0196934	0.0195361
GOTERM_CC_DIRECT	GO:0031595~nuclear proteasome complex	7	0.242634	0.000126291	PSMC5, PSMD12, PSMC6, PSMC3, PSMC4, PSMC1, PSMC2	2635	8	19662	6.52913	0.109023	0.00339499	0.00313498
GOTERM_MF_DIRECT	GO:0036402~proteasome-activating ATPase activity	6	0.207972	0.00027381	PSMC5, PSMC6, PSMC3, PSMC4, PSMC1, PSMC2	2425	6	17446	7.19423	0.384125	0.0186402	0.0182716
PFAM	PF00004:ATPase family associated with various cellular activities (AAA)	15	0.519931	0.00201894	VCP, FIGN, BCS1L, ATAD3A, PSMC5, SPAST, PSMC6, PSMC3, NAV3, SPATA5L1, PSMC4, PSMC1, PEX6, PSMC2, LONP2	2560	45	18708	2.43594	0.976552	0.37252	0.372119
GOTERM_CC_DIRECT	GO:0031597~cytosolic proteasome complex	6	0.207972	0.00602962	PSMC5, PSMC6, PSMC3, PSMC4, PSMC1, PSMC2	2635	10	19662	4.47712	0.996025	0.0874773	0.0807777
GOTERM_BP_DIRECT	GO:0045899~positive regulation of RNA polymerase II transcriptional preinitiation complex assembly	6	0.207972	0.0171587	PSMC5, PSMC6, PSMC3, PSMC4, PSMC1, PSMC2	2502	12	18082	3.61351	1	0.648633	0.643453
GOTERM_CC_DIRECT	GO:0016234~inclusion body	6	0.207972	0.09997	PSMC5, PSMC6, HSP90AB1, PSMC4, AGL, SQSTM1	2635	19	19662	2.35638	1	0.578308	0.534017
Annotation Cluster 7	Enrichment Score: 3.441605177825714
Category	Term	Count	%	PValue	Genes	List Total	Pop Hits	Pop Total	Fold Enrichment	Bonferroni	Benjamini	FDR
GOTERM_BP_DIRECT	GO:0000045~autophagosome assembly	19	0.658579	9.0923e-06	GABARAPL1, TRAPPC8, WIPI1, WIPI2, PSEN1, ATG14, WDR45, ATG13, MAP1LC3B, MAP1LC3A, RB1CC1, ATG2A, UBQLN1, ULK1, PIK3C3, CTSD, TRP53INP2, ATG2B, TRP53INP1	2502	44	18082	3.12076	0.0510241	0.00327323	0.00324709
GOTERM_CC_DIRECT	GO:0000407~pre-autophagosomal structure	12	0.415945	1.277e-05	VMP1, RB1CC1, NBR1, ATG2A, ULK1, TRAPPC8, WIPI1, WIPI2, ATG13, ZFYVE1, SQSTM1, ATG2B	2635	20	19662	4.47712	0.011604	0.000614304	0.000567257
GOTERM_CC_DIRECT	GO:0034045~pre-autophagosomal structure membrane	10	0.34662	6.43494e-05	RAB7, RB1CC1, STBD1, ATG2A, ULK1, WIPI1, WIPI2, ATG14, WDR45, ATG2B	2635	16	19662	4.66366	0.0571209	0.0024768	0.00228711
GOTERM_BP_DIRECT	GO:0000422~mitophagy	11	0.381282	0.0140324	MAP1LC3B, GABARAPL1, MAP1LC3A, FUNDC1, RB1CC1, ATG2A, WIPI1, USP30, WIPI2, WDR45, ATG2B	2502	34	18082	2.33815	1	0.594312	0.589565
GOTERM_BP_DIRECT	GO:0044804~nucleophagy	6	0.207972	0.0590792	ATG2A, TRAPPC8, WIPI1, WIPI2, WDR45, ATG2B	2502	16	18082	2.71013	1	1	0.992186
Annotation Cluster 8	Enrichment Score: 3.2731956186024798
Category	Term	Count	%	PValue	Genes	List Total	Pop Hits	Pop Total	Fold Enrichment	Bonferroni	Benjamini	FDR
GOTERM_MF_DIRECT	GO:0016740~transferase activity	271	9.39341	3.65956e-07	PANK4, PANK3, CERK, PANK1, XYLT1, EHMT1, ZDHHC8, RRP8, RPS6KA3, TBK1, HERC2, RPS6KA5, KAT5, CHEK2, PDK4, KDR, CDK5RAP1, KAT8, TRIM25, KAT7, PIP4K2B, CHAC1, SEPHS1, PRKACA, GAMT, ACVR1, HEMK1, CPT1A, PRKCH, DAPK2, CSNK2A2, ALG2, DNTTIP1, PRKCA, CSNK1D, CPT1B, HECW2, SIK3, ALPK3, ULK1, SIK1, SIK2, ALPK2, HRASLS, PI4K2A, NAA60, FUT10, MEPCE, PIK3R4, TRMT2A, TRMT2B, ART5, ART3, ART1, SULT1A1, NUAK1, …	2425	1472	17446	1.32448	0.000647533	5.39786e-05	5.29112e-05
GOTERM_MF_DIRECT	GO:0005524~ATP binding	275	9.53206	6.39271e-07	PANK4, EIF4A2, EIF4A1, PANK3, CERK, VARS, PANK1, EIF4A3, HNRNPU, SMC6, EPRS, ACTB, RPS6KA3, TBK1, RPS6KA5, CHEK2, DHX57, PDK4, KDR, LONP2, PIP4K2B, SEPHS1, PRKACA, GLUL, ACVR1, DDX18, PRKCH, ACSL1, DAPK2, CSNK2A2, DDX10, ACSL4, PRKCA, CSNK1D, ACSL3, BCS1L, CLPX, RUNX1, DHX40, SIK3, ALPK3, ULK1, SIK1, SIK2, ALPK2, TRIB2, PI4K2A, DHX8, HSPA4L, PIK3R4, TWF2, DHX30, NUAK1, SPAST, SPATA5L1, LARS, PIP5…	2425	1507	17446	1.31282	0.00113087	8.70392e-05	8.53181e-05
GOTERM_BP_DIRECT	GO:0016310~phosphorylation	119	4.12478	9.0324e-05	PANK4, MYLK2, PANK3, CERK, PANK1, IGF1R, MYLK4, RPS6KA3, STK11, RPS6KA5, TBK1, PPIP5K2, CHEK2, PDK4, KDR, PIM3, PIP4K2B, SEPHS1, PRKACA, MAP3K6, PSKH1, MAP2K3, ACVR1, PRKCH, DAPK2, CSNK2A2, DYRK1A, PRKCA, CSNK1D, ERN1, OBSCN, SIK3, SIK1, ALPK3, ULK1, TNIK, SIK2, ALPK2, PI4K2A, PFKFB4, PKDCC, AK1, PIK3R4, AK3, NUAK1, PIP5K1A, IP6K1, MAP2K7, MAP2K6, FN3K, CDK18, SRPK3, CDK19, CHKB, DMPK, CHKA, TNK2…	2502	612	18082	1.40525	0.405652	0.018689	0.0185397
GOTERM_MF_DIRECT	GO:0016301~kinase activity	128	4.43674	0.000166103	PANK4, MYLK2, PANK3, CERK, CCNH, PANK1, IGF1R, MYLK4, RPS6KA3, STK11, RPS6KA5, TBK1, CCND1, PPIP5K2, CHEK2, PDK4, KDR, PIM3, PIP4K2B, SEPHS1, PRKACA, MAP3K6, PSKH1, MAP2K3, ACVR1, PRKCH, DAPK2, CSNK2A2, DYRK1A, PRKCA, CSNK1D, MAPK8IP3, ERN1, OBSCN, SIK3, SIK1, ALPK3, ULK1, TNIK, SIK2, ALPK2, PI4K2A, PFKFB4, PKDCC, AK1, PIK3R4, AK3, PIK3R1, NUAK1, PIP5K1A, IP6K1, MAP2K7, MAP2K6, FN3K, CDK18, SRPK3…	2425	674	17446	1.36626	0.254743	0.0127827	0.0125299
GOTERM_BP_DIRECT	GO:0046777~protein autophosphorylation	40	1.38648	0.00353304	MYLK2, GSK3B, CAMK2D, FLT1, CAMK2A, THY1, ACVR1B, EGFR, IGF1R, CAMKK2, STK11, PAK1, EEF2K, TRIM28, CHEK2, MKNK2, KDR, PIM3, PRKACA, BRD4, INSR, MINK1, DYRK1A, IRAK3, PRKCA, EIF2AK4, CLK4, MTOR, TGFBR1, CLK1, ERN1, PEAK1, WNK2, SIK1, ULK1, CDK12, TNIK, SIK2, FGFR1, TAF1	2502	183	18082	1.57968	1	0.26429	0.262179
GOTERM_BP_DIRECT	GO:0006468~protein phosphorylation	101	3.50087	0.0090586	MYLK2, CCNT1, RORC, IGF1R, MYLK4, RPS6KA3, STK11, RPS6KA5, TBK1, TRIM28, CCND1, CHEK2, PDK4, KDR, PIM3, PRKACA, MAP3K6, PSKH1, EIF2A, MAP2K3, ACVR1, PRKCH, DAPK2, WNT5A, CSNK2A2, DYRK1A, PRKCA, CSNK1D, ERN1, ILF3, OBSCN, SIK3, SIK1, ALPK3, ULK1, TNIK, SIK2, ALPK2, TRIB2, PKDCC, PIK3R4, PDGFB, PIK3R1, NUAK1, MAP2K7, ST3GAL1, MAP2K6, CDK18, SRPK3, TGFB2, CDK19, DMPK, TNK2, INSR, EIF2AK4, CLK4, CLK1…	2502	576	18082	1.26724	1	0.466592	0.462866
GOTERM_MF_DIRECT	GO:0004674~protein serine/threonine kinase activity	76	2.63432	0.0188203	MYLK2, GSK3B, MAST2, MYLK4, RPS6KA3, STK11, TBK1, EEF2K, RPS6KA5, CHEK2, PIM3, RIOK1, PRKACA, MAP3K6, PSKH1, MAP2K3, ACVR1, PRKCH, PDPK1, STRADA, DAPK2, CSNK2A2, MINK1, DYRK1A, IRAK3, PRKCA, CSNK1D, TGFBR1, GAK, ERN1, OBSCN, SIK3, BMP2K, FAM20C, SIK1, ALPK3, ULK1, TNIK, SIK2, ALPK2, CAMK2D, CAB39, ROCK2, CAMK2A, VPRBP, PIK3R4, ACVR1B, AURKA, CAMKK2, MAPK9, NUAK1, PAK1, MKNK2, MAP2K7, MAPK6, MAP2K…	2425	428	17446	1.27748	1	0.396802	0.388956
PFAM	PF00069:Protein kinase domain	68	2.35702	0.0235588	MYLK2, GSK3B, SCYL3, MAST2, MYLK4, RPS6KA3, STK11, TBK1, RPS6KA5, CHEK2, PIM3, PRKACA, MAP3K6, PSKH1, MAP2K3, ACVR1, PRKCH, PDPK1, STRADA, STRADB, DAPK2, CSNK2A2, MINK1, DYRK1A, IRAK3, PRKCA, CSNK1D, TGFBR1, GAK, ERN1, OBSCN, PEAK1, SIK3, BMP2K, SIK1, ULK1, TNIK, SIK2, TRIB2, CAMK2D, ROCK2, CAMK2A, PIK3R4, ACVR1B, AURKA, CAMKK2, MAPK9, NUAK1, PAK1, MKNK2, MAP2K7, MAPK6, MAP2K6, PAK4, SRPK3, CDK18…	2560	387	18708	1.28406	1	1	0.999461
GOTERM_MF_DIRECT	GO:0004672~protein kinase activity	87	3.0156	0.0698161	RET, MYLK2, GSK3B, SCYL3, FLT1, MAST2, IKBKAP, IGF1R, MYLK4, RPS6KA3, STK11, TBK1, RPS6KA5, CCND1, TRIM28, CHEK2, PDK4, KDR, PIM3, PRKACA, MAP3K6, PSKH1, MAP2K3, ACVR1, PRKCH, PDPK1, STRADA, STRADB, DAPK2, CSNK2A2, MINK1, DYRK1A, IRAK3, PRKCA, CSNK1D, TGFBR1, GAK, ERN1, OBSCN, PEAK1, SIK3, BMP2K, SIK1, PIK3C3, ULK1, TNIK, SIK2, TRIB2, CAMK2D, PKDCC, ROCK2, CAMK2A, PIK3R4, ACVR1B, EGFR, AURKA, CAM…	2425	531	17446	1.17872	1	0.929132	0.910759
Annotation Cluster 9	Enrichment Score: 3.1067737582211037
Category	Term	Count	%	PValue	Genes	List Total	Pop Hits	Pop Total	Fold Enrichment	Bonferroni	Benjamini	FDR
GOTERM_CC_DIRECT	GO:0005913~cell-cell adherens junction	66	2.28769	0.000241969	DDX3X, HSP90AB1, HDLBP, KEAP1, CLINT1, GOLGA2, GOLGA3, PPME1, TRIM25, LRRFIP1, MB21D2, TMPO, EIF2A, CAST, SH3GLB2, IST1, CSNK1D, EPS15L1, GAPVD1, CKAP5, SND1, HCFC1, ATXN2L, TMEM2, NUMB, PLIN3, RPL24, STX5A, MAPRE1, PFN1, SSX2IP, LRRC59, TWF2, ARHGAP18, SLC3A2, UBFD1, GIGYF2, EGFR, CNN2, LARP1, PUF60, BAG3, XIRP1, GCN1L1, EPS8L1, PDLIM5, ABCF3, WASF2, PAK4, VASP, NOP56, PTPN1, CADM1, JUP, STAT1, …	2635	316	19662	1.55849	0.198432	0.00614331	0.00567282
GOTERM_MF_DIRECT	GO:0098641~cadherin binding involved in cell-cell adhesion	60	2.07972	0.000549474	DDX3X, HSP90AB1, HDLBP, CLINT1, GOLGA2, GOLGA3, PPME1, TRIM25, LRRFIP1, MB21D2, TMPO, EIF2A, CAST, SH3GLB2, IST1, CSNK1D, EPS15L1, GAPVD1, CKAP5, SND1, HCFC1, ATXN2L, TMEM2, NUMB, PLIN3, RPL24, STX5A, MAPRE1, PFN1, LRRC59, TWF2, ARHGAP18, SLC3A2, UBFD1, GIGYF2, EGFR, CNN2, LARP1, PUF60, BAG3, GCN1L1, EPS8L1, PDLIM5, ABCF3, WASF2, PAK4, VASP, NOP56, PTPN1, JUP, STAT1, EEF2, RAB11B, RSL1D1, PPFIBP1…	2425	279	17446	1.54715	0.62199	0.0315329	0.0309093
GOTERM_BP_DIRECT	GO:0098609~cell-cell adhesion	41	1.42114	0.00359727	LRRC59, HDLBP, TWF2, SLC3A2, UBFD1, CLINT1, GIGYF2, GOLGA2, TMEM47, CNN2, GOLGA3, LARP1, PUF60, PPME1, BAG3, LRRFIP1, MB21D2, PDLIM5, ABCF3, WASF2, TMPO, PAK4, VASP, SH3GLB2, CREBBP, IST1, STAT1, EPS15L1, GAPVD1, CKAP5, SND1, HCFC1, ATXN2L, PPFIBP1, TMEM2, CXCL12, EHD4, CAPZA1, PLIN3, DCHS1, EIF4G1	2502	189	18082	1.56777	1	0.265645	0.263523
Annotation Cluster 10	Enrichment Score: 2.601320767649947
Category	Term	Count	%	PValue	Genes	List Total	Pop Hits	Pop Total	Fold Enrichment	Bonferroni	Benjamini	FDR
GOTERM_MF_DIRECT	GO:0008138~protein tyrosine/serine/threonine phosphatase activity	15	0.519931	0.000639777	DUSP4, RNGTT, DUSP3, EYA3, DUPD1, DUSP18, SSH2, DUSP8, DUSP26, CDC14B, DUSP14, PTP4A1, DUSP23, PTP4A3, PTPMT1	2425	40	17446	2.69784	0.677859	0.0353876	0.0346879
GOTERM_MF_DIRECT	GO:0004721~phosphoprotein phosphatase activity	34	1.17851	0.00120796	PHLPP1, CTDP1, PTPRS, PPM1L, PPM1J, DUSP18, PTPN23, PPM1D, MTMR4, PPM1G, DUSP14, CDC14B, PPP2CA, PTPMT1, MDP1, TNS2, DUSP4, PTPN1, DUSP3, EYA3, DUPD1, DUSP26, SSH2, DUSP8, CPPED1, PDP1, PTP4A1, CTDNEP1, DUSP23, PPM1B, PTP4A3, PPP1R3B, CTDSP2, PTPN3	2425	139	17446	1.75974	0.882273	0.0593915	0.0582171
GOTERM_MF_DIRECT	GO:0016791~phosphatase activity	30	1.03986	0.00131746	MTMR1, PTPRS, MTMR14, DUSP18, PTPN23, MTMR4, DUSP14, CDC14B, PTPMT1, MDP1, PSPH, DUSP4, PTPN1, RNGTT, DUSP3, EPHX2, DUPD1, DUSP26, SSH2, DUSP8, HDHD2, PTP4A1, CTDNEP1, DUSP23, PTP4A3, CTDSP2, PXYLP1, ALPL, FBP2, PTPN3	2425	118	17446	1.82904	0.903038	0.0613659	0.0601524
PFAM	PF00782:Dual specificity phosphatase, catalytic domain	14	0.485269	0.00186221	DUSP4, RNGTT, DUSP3, DUPD1, DUSP18, SSH2, DUSP8, DUSP26, CDC14B, DUSP14, PTP4A1, DUSP23, PTP4A3, PTPMT1	2560	40	18708	2.55773	0.968612	0.37252	0.372119
GOTERM_BP_DIRECT	GO:0006470~protein dephosphorylation	33	1.14385	0.00198365	PHLPP1, CTDP1, PTPRS, PPM1L, PPM1J, DUSP18, PTPN23, PPM1D, MTMR4, PPM1G, DUSP14, CDC14B, PPP2CA, PTPMT1, DUSP4, PTPN1, RNGTT, DUSP3, EYA3, DUPD1, DUSP26, SSH2, DUSP8, PDP1, PTP4A1, CTDNEP1, DUSP23, PPM1B, PTP4A3, NCEH1, PDP2, CTDSP2, PTPN3	2502	138	18082	1.7282	0.999989	0.182729	0.18127
GOTERM_MF_DIRECT	GO:0004725~protein tyrosine phosphatase activity	23	0.797227	0.0126498	DUSP4, PTPN1, MTMR1, PTPRS, RNGTT, DUSP3, EYA3, MTMR14, DUPD1, DUSP18, PTPN23, SSH2, DUSP8, DUSP26, MTMR4, CDC14B, DUSP14, PTP4A1, DUSP23, PTP4A3, PTPMT1, MDP1, PTPN3	2425	97	17446	1.70585	1	0.300965	0.295013
GOTERM_BP_DIRECT	GO:0016311~dephosphorylation	25	0.866551	0.0129826	MTMR1, PTPRS, MTMR14, DUSP18, PTPN23, MTMR4, DUSP14, CDC14B, PTPMT1, DUSP4, PTPN1, RNGTT, DUSP3, EPHX2, DUPD1, SYNJ2, DUSP26, SSH2, DUSP8, HDHD2, PTP4A1, DUSP23, PTP4A3, ALPL, PTPN3	2502	109	18082	1.65757	1	0.566512	0.561988
Annotation Cluster 11	Enrichment Score: 2.5121988090826033
Category	Term	Count	%	PValue	Genes	List Total	Pop Hits	Pop Total	Fold Enrichment	Bonferroni	Benjamini	FDR
KEGG_PATHWAY	mmu03050:Proteasome	25	0.866551	3.07213e-10	PSMD12, PSMD11, PSMA7, PSMB10, PSMD8, PSMB4, PSMB5, PSMD7, PSMB2, PSMD4, PSMB3, PSMD2, PSMB1, PSMD3, PSMD1, PSMA5, PSMC5, PSMC6, PSMA1, PSMC3, PSMC4, PSMC1, PSME4, PSMC2, PSME1	1053	45	7691	4.05772	8.57125e-08	4.28562e-08	3.50223e-08
GOTERM_CC_DIRECT	GO:0005839~proteasome core complex	10	0.34662	0.000569842	PSMA5, PSMB4, PSMB5, PSMA1, PSMB2, PSMB3, PSMB1, PSME4, PSMB10, PSMA7	2635	20	19662	3.73093	0.406064	0.0130209	0.0120237
PFAM	PF00227:Proteasome subunit	9	0.311958	0.00469334	PSMA5, PSMB4, PSMB5, PSMA1, PSMB2, PSMB3, PSMB1, PSMB10, PSMA7	2560	21	18708	3.13192	0.999839	0.557303	0.556704
GOTERM_MF_DIRECT	GO:0004298~threonine-type endopeptidase activity	9	0.311958	0.00965511	PSMA5, PSMB4, PSMB5, PSMA1, PSMB2, PSMB3, PSMB1, PSMB10, PSMA7	2425	23	17446	2.81513	1	0.25965	0.254516
GOTERM_BP_DIRECT	GO:0002479~antigen processing and presentation of exogenous peptide antigen via MHC class I, TAP-dependent	10	0.34662	0.0169856	PSMA5, PSMB4, PSMB5, PSMA1, PSMB2, PSMB3, PSMB1, B2M, PSMB10, PSMA7	2502	30	18082	2.40901	1	0.648633	0.643453
GOTERM_MF_DIRECT	GO:0004175~endopeptidase activity	24	0.831889	0.0334368	HTRA3, PREP, ECE1, FURIN, PSEN1, SENP3, PSMB10, PSMA7, ADAMTS20, PSMA5, BACE1, PSMB4, APH1C, ADAMTS3, PSMB5, CASP12, PSMA1, PSMB2, PSMB3, PSMD2, PSMB1, PSMD1, CTSD, ADAMTS9	2425	112	17446	1.54162	1	0.580227	0.568754
GOTERM_BP_DIRECT	GO:0051603~proteolysis involved in cellular protein catabolic process	14	0.485269	0.044657	PSMB10, PSMA7, CLPX, PSMA5, SCPEP1, PSMB4, PSMB5, PSMA1, PSMB2, PSMB3, CTSL, PSMB1, CTSF, CTSC	2502	57	18082	1.77506	1	1	0.992186
GOTERM_CC_DIRECT	GO:0019773~proteasome core complex, alpha-subunit complex	3	0.103986	0.34444	PSMA5, PSMA1, PSMA7	2635	9	19662	2.48729	1	1	0.924425
PFAM	PF10584:Proteasome subunit A N-terminal signature	3	0.103986	0.35438	PSMA5, PSMA1, PSMA7	2560	9	18708	2.43594	1	1	0.999461
Annotation Cluster 12	Enrichment Score: 2.488435548544199
Category	Term	Count	%	PValue	Genes	List Total	Pop Hits	Pop Total	Fold Enrichment	Bonferroni	Benjamini	FDR
KEGG_PATHWAY	mmu05215:Prostate cancer	26	0.901213	0.000208802	GSK3B, CDKN1A, HSP90AB1, CDKN1B, PDGFB, PIK3CD, PIK3R1, FOXO1, EGFR, RELA, IGF1R, NRAS, CCND1, CREB3L1, CREB3L2, E2F2, E2F3, HRAS, CREBBP, PDPK1, IGF1, MTOR, NFKBIA, GRB2, ATF4, FGFR1	1053	88	7691	2.15797	0.0565972	0.00291279	0.00238035
KEGG_PATHWAY	mmu05214:Glioma	20	0.693241	0.000797123	CAMK2D, CDKN1A, CAMK2A, PDGFB, PIK3CD, PRKCA, IGF1, PIK3R1, MTOR, EGFR, IGF1R, NRAS, CCND1, E2F2, GRB2, E2F3, CALM3, CALM1, HRAS, CALM2	1053	65	7691	2.24735	0.199474	0.00855374	0.00699015
KEGG_PATHWAY	mmu05223:Non-small cell lung cancer	16	0.554593	0.00680453	PDPK1, PIK3CD, PRKCA, PIK3R1, FOXO3, EGFR, RXRB, NRAS, RASSF1, CCND1, E2F2, RARB, GRB2, E2F3, HRAS, RXRG	1053	56	7691	2.08683	0.85117	0.0474616	0.0387858
KEGG_PATHWAY	mmu05218:Melanoma	15	0.519931	0.0982199	CDKN1A, PDGFB, PIK3CD, IGF1, PIK3R1, EGFR, IGF1R, FGF6, NRAS, CCND1, E2F2, E2F3, HRAS, FGF11, FGFR1	1053	71	7691	1.54308	1	0.318644	0.260397
Annotation Cluster 13	Enrichment Score: 2.3846816316176325
Category	Term	Count	%	PValue	Genes	List Total	Pop Hits	Pop Total	Fold Enrichment	Bonferroni	Benjamini	FDR
GOTERM_BP_DIRECT	GO:0006413~translational initiation	21	0.727903	1.73043e-05	EIF2B5, EIF4A2, DDX3Y, EIF2B4, EIF5B, EIF4A1, DDX3X, LARP1, EIF3L, EIF3G, DENR, EIF3C, EIF3D, EIF4G3, EIF4E, EIF3A, EIF4B, EIF4G1, ABCF1, EIF2A, EIF3B	2502	54	18082	2.81051	0.0948674	0.00586311	0.00581629
GOTERM_BP_DIRECT	GO:0006446~regulation of translational initiation	15	0.519931	5.55136e-05	EIF4A2, EIF5B, EIF4A1, PPP1R15B, EIF2AK4, IMPACT, EIF3L, EIF3G, EIF4EBP1, EIF3J1, EIF3C, EIF3D, EIF3A, EIF4G1, EIF3B	2502	33	18082	3.28501	0.273682	0.0133233	0.0132169
GOTERM_BP_DIRECT	GO:0075525~viral translational termination-reinitiation	5	0.17331	0.00162438	EIF3L, EIF3G, EIF3D, EIF3A, EIF3B	2502	5	18082	7.22702	0.999914	0.153384	0.152159
GOTERM_CC_DIRECT	GO:0005852~eukaryotic translation initiation factor 3 complex	8	0.277296	0.00290207	DDX3X, EIF3L, EIF3G, EIF3J1, EIF3C, EIF3D, EIF3A, EIF3B	2635	16	19662	3.73093	0.929796	0.050047	0.046214
GOTERM_CC_DIRECT	GO:0016282~eukaryotic 43S preinitiation complex	7	0.242634	0.00975254	EIF3L, EIF3G, EIF3J1, EIF3C, EIF3D, EIF3A, EIF3B	2635	15	19662	3.4822	0.999871	0.122107	0.112755
GOTERM_CC_DIRECT	GO:0033290~eukaryotic 48S preinitiation complex	7	0.242634	0.00975254	EIF3L, EIF3G, EIF3J1, EIF3C, EIF3D, EIF3A, EIF3B	2635	15	19662	3.4822	0.999871	0.122107	0.112755
GOTERM_MF_DIRECT	GO:0003743~translation initiation factor activity	18	0.623917	0.0102316	EIF2B5, EIF4A2, EIF2B4, EIF5B, EIF4A1, EIF3L, EIF3G, DENR, EIF3J1, EIF3C, EIF3D, EIF4G3, EIF4E, EIF3A, EIF4B, EIF4G1, EIF2A, EIF3B	2425	68	17446	1.90435	1	0.266322	0.261056
GOTERM_BP_DIRECT	GO:0001731~formation of translation preinitiation complex	9	0.311958	0.0160995	EIF3L, EIF3G, DENR, EIF3J1, EIF3C, EIF3D, EIF3A, EIF4B, EIF3B	2502	25	18082	2.60173	1	0.644751	0.639602
GOTERM_CC_DIRECT	GO:0071541~eukaryotic translation initiation factor 3 complex, eIF3m	4	0.138648	0.0799279	EIF3C, EIF3D, EIF3A, EIF3B	2635	8	19662	3.73093	1	0.503821	0.465236
GOTERM_BP_DIRECT	GO:0075522~IRES-dependent viral translational initiation	3	0.103986	0.250926	EIF3D, EIF3A, EIF3B	2502	7	18082	3.09729	1	1	0.992186
Annotation Cluster 14	Enrichment Score: 2.2216538523348857
Category	Term	Count	%	PValue	Genes	List Total	Pop Hits	Pop Total	Fold Enrichment	Bonferroni	Benjamini	FDR
GOTERM_CC_DIRECT	GO:0035097~histone methyltransferase complex	12	0.415945	0.00027112	KMT2D, PAXIP1, KMT2A, KMT2C, SETD1A, KMT2B, WDR5, DPY30, JARID2, HDAC9, KDM6A, MEN1	2635	26	19662	3.44394	0.219513	0.0066974	0.00618447
GOTERM_CC_DIRECT	GO:0044666~MLL3/4 complex	6	0.207972	0.00338672	KMT2D, PAXIP1, KMT2C, WDR5, DPY30, KDM6A	2635	9	19662	4.97457	0.954983	0.0552761	0.0510427
GOTERM_MF_DIRECT	GO:0042800~histone methyltransferase activity (H3-K4 specific)	8	0.277296	0.0108232	KMT2A, KMT2C, SETD1B, SETD1A, KMT2B, WDR5, DPY30, WHSC1L1	2425	19	17446	3.02915	1	0.267912	0.262614
GOTERM_BP_DIRECT	GO:0051568~histone H3-K4 methylation	7	0.242634	0.0161188	KMT2D, PAXIP1, KMT2A, SETD1A, KMT2B, WDR5, DPY30	2502	16	18082	3.16182	1	0.644751	0.639602
GOTERM_CC_DIRECT	GO:0048188~Set1C/COMPASS complex	5	0.17331	0.048652	SETD1B, SETD1A, WDR5, DPY30, HCFC1	2635	11	19662	3.39175	1	0.367231	0.339106
Annotation Cluster 15	Enrichment Score: 2.0072676363014565
Category	Term	Count	%	PValue	Genes	List Total	Pop Hits	Pop Total	Fold Enrichment	Bonferroni	Benjamini	FDR
PFAM	PF05964:F/Y-rich N-terminus	5	0.17331	0.00155598	TBRG1, KMT2D, KMT2A, KMT2C, KMT2B	2560	5	18708	7.30781	0.944518	0.37252	0.372119
PFAM	PF05965:F/Y rich C-terminus	5	0.17331	0.00155598	TBRG1, KMT2D, KMT2A, KMT2C, KMT2B	2560	5	18708	7.30781	0.944518	0.37252	0.372119
GOTERM_MF_DIRECT	GO:0042800~histone methyltransferase activity (H3-K4 specific)	8	0.277296	0.0108232	KMT2A, KMT2C, SETD1B, SETD1A, KMT2B, WDR5, DPY30, WHSC1L1	2425	19	17446	3.02915	1	0.267912	0.262614
KEGG_PATHWAY	mmu00310:Lysine degradation	14	0.485269	0.020236	KMT2D, SETD2, ECHS1, KMT2A, KMT2C, SETD1B, SETD1A, KMT2B, EHMT1, HADHA, ALDH2, EHHADH, COLGALT1, WHSC1L1	1053	52	7691	1.96643	0.996667	0.117622	0.096121
GOTERM_MF_DIRECT	GO:0018024~histone-lysine N-methyltransferase activity	10	0.34662	0.0320969	KMT2D, SETD2, KMT2A, KMT2C, SETD1B, KMT2B, EHMT1, WHSC1L1, EZH1, MEN1	2425	33	17446	2.18007	1	0.562915	0.551784
PFAM	PF00856:SET domain	11	0.381282	0.0531427	KMT2D, SETD2, KMT2A, KMT2C, SETD1B, SETD1A, KMT2B, EHMT1, PRDM2, WHSC1L1, EZH1	2560	42	18708	1.91395	1	1	0.999461
Annotation Cluster 16	Enrichment Score: 1.847694177969917
Category	Term	Count	%	PValue	Genes	List Total	Pop Hits	Pop Total	Fold Enrichment	Bonferroni	Benjamini	FDR
GOTERM_CC_DIRECT	GO:0035267~NuA4 histone acetyltransferase complex	9	0.311958	0.00288455	MORF4L1, ING3, KAT5, RUVBL2, EP400, MSL3, EPC2, BRD8, ACTB	2635	20	19662	3.35784	0.928659	0.050047	0.046214
GOTERM_BP_DIRECT	GO:0043967~histone H4 acetylation	11	0.381282	0.00894001	NCOA1, MORF4L1, PER1, NAA60, ING3, MYOD1, RUVBL2, EP400, MSL3, BRD8, TRIM16	2502	32	18082	2.48429	1	0.466592	0.462866
GOTERM_CC_DIRECT	GO:0000812~Swr1 complex	5	0.17331	0.0345404	ING3, KAT5, RUVBL2, EP400, BRD8	2635	10	19662	3.73093	1	0.292314	0.269927
GOTERM_BP_DIRECT	GO:0043968~histone H2A acetylation	6	0.207972	0.0456541	MORF4L1, ING3, RUVBL2, EP400, MSL3, BRD8	2502	15	18082	2.89081	1	1	0.992186
Annotation Cluster 17	Enrichment Score: 1.6849197870188202
Category	Term	Count	%	PValue	Genes	List Total	Pop Hits	Pop Total	Fold Enrichment	Bonferroni	Benjamini	FDR
BIOCARTA	m_mtorPathway:mTOR Signaling Pathway	12	0.415945	0.00464283	EIF4A2, PPP2CA, EIF4A1, PDPK1, EIF4EBP1, TSC1, PIK3R1, EIF4E, EIF4G3, EIF3A, EIF4B, MTOR	268	24	1289	2.40485	0.683189	0.285534	0.284374
BIOCARTA	m_igf1mtorPathway:Skeletal muscle hypertrophy is regulated via AKT/mTOR pathway	9	0.311958	0.0377203	PPP2CA, GSK3B, PDPK1, EIF4EBP1, IGF1, PIK3R1, EIF4E, MTOR, IGF1R	268	20	1289	2.16437	0.999925	1	1
BIOCARTA	m_eif4Pathway:Regulation of eIF4e and p70 S6 Kinase	9	0.311958	0.0503365	EIF4A2, GHR, EIF4A1, PDPK1, EIF4EBP1, PRKCA, PIK3R1, EIF4E, MTOR	268	21	1289	2.0613	0.999997	1	1
Annotation Cluster 18	Enrichment Score: 1.6813759704477664
Category	Term	Count	%	PValue	Genes	List Total	Pop Hits	Pop Total	Fold Enrichment	Bonferroni	Benjamini	FDR
GOTERM_BP_DIRECT	GO:0035970~peptidyl-threonine dephosphorylation	7	0.242634	0.00304093	PDP1, DUSP4, PPM1B, PDP2, DUSP18, PPM1D, PPM1G	2502	12	18082	4.21576	1	0.233451	0.231587
PFAM	PF00481:Protein phosphatase 2C	8	0.277296	0.00994734	PDP1, PPM1B, PHLPP1, PDP2, PPM1L, PPM1J, PPM1D, PPM1G	2560	19	18708	3.07697	1	0.954661	0.953633
GOTERM_MF_DIRECT	GO:0004724~magnesium-dependent protein serine/threonine phosphatase activity	3	0.103986	0.052536	PDP1, PDP2, PPM1D	2425	3	17446	7.19423	1	0.762203	0.747131
GOTERM_MF_DIRECT	GO:0043169~cation binding	5	0.17331	0.118393	PDP1, PPM1B, PPM1L, PPM1D, PPM1G	2425	14	17446	2.56937	1	1	0.98078
Annotation Cluster 19	Enrichment Score: 1.6541448018862372
Category	Term	Count	%	PValue	Genes	List Total	Pop Hits	Pop Total	Fold Enrichment	Bonferroni	Benjamini	FDR
PFAM	PF00651:BTB/POZ domain	36	1.24783	0.00969222	KLHL38, KLHL17, ZBTB43, MYNN, KEAP1, KLHL33, ZBTB44, BACH1, ZBTB4, KLHL30, GMCL1, BACH2, ZBTB2, RHOBTB2, NACC2, ZBTB7B, PATZ1, ZBTB18, KLHL29, ZBTB39, ZBTB16, KLHL21, ZBTB10, KLHL22, KLHL23, KLHL24, BTBD6, ZBTB11, ABTB2, ABTB1, BCL6, KLHL7, BCL6B, KBTBD2, ZFP131, GZF1	2560	172	18708	1.52954	1	0.954661	0.953633
PFAM	PF07707:BTB And C-terminal Kelch	15	0.519931	0.022248	KLHL29, LGALS3BP, KLHL38, KLHL17, KLHL21, KEAP1, KLHL22, KLHL33, KLHL23, KLHL24, BTBD6, KLHL30, GMCL1, KLHL7, KBTBD2	2560	58	18708	1.88995	1	1	0.999461
GOTERM_CC_DIRECT	GO:0031463~Cul3-RING ubiquitin ligase complex	16	0.554593	0.0295498	KLHL29, KLHL38, KLHL17, KLHL21, KEAP1, KLHL22, KLHL33, KCTD2, KLHL23, KLHL24, BACH1, KLHL30, BACH2, KBTBD13, KLHL7, KBTBD2	2635	67	19662	1.78194	1	0.267411	0.246931
PFAM	PF01344:Kelch motif	15	0.519931	0.0379448	KLHL29, KLHL38, KLHL17, KLHL21, KEAP1, KLHL22, KLHL33, KLHL23, KLHL24, KLHL30, HCFC1, KBTBD13, KLHL7, KBTBD2, KLHDC10	2560	62	18708	1.76802	1	1	0.999461
Annotation Cluster 20	Enrichment Score: 1.6362552765686016
Category	Term	Count	%	PValue	Genes	List Total	Pop Hits	Pop Total	Fold Enrichment	Bonferroni	Benjamini	FDR
GOTERM_MF_DIRECT	GO:0004843~thiol-dependent ubiquitin-specific protease activity	22	0.762565	0.00291895	OTUB2, USP13, USP14, OTUD5, USP36, ZRANB1, USP42, USP5, USP3, USP22, USP12, TNFAIP3, JOSD1, USP28, MYSM1, SENP3, USP19, VCPIP1, FAM63B, FAM63A, USP30, ANKZF1	2425	81	17446	1.95399	0.994339	0.112316	0.110095
GOTERM_MF_DIRECT	GO:0036459~thiol-dependent ubiquitinyl hydrolase activity	20	0.693241	0.00796849	OTUB2, USP13, USP14, OTUD5, USP36, ZRANB1, USP42, USP53, USP5, USP3, USP22, USP12, TNFAIP3, USP28, USP19, FAM188B, VCPIP1, FAM63B, FAM63A, USP30	2425	77	17446	1.86863	0.999999	0.231642	0.227061
GOTERM_MF_DIRECT	GO:0008234~cysteine-type peptidase activity	30	1.03986	0.0183333	USP13, OTUB2, USP14, USP36, OTUD5, USP12, TNFAIP3, UFSP1, USP19, FAM188B, VCPIP1, CASP12, CTSL, SENP8, FAM63B, FAM63A, CTSF, USP30, PGPEP1, CTSC, ZRANB1, CTLA2A, USP42, USP5, USP3, USP22, CFLAR, USP28, SENP3, PIGK	2425	141	17446	1.53069	1	0.396802	0.388956
GOTERM_BP_DIRECT	GO:0016579~protein deubiquitination	16	0.554593	0.113949	OTUB2, USP13, USP14, OTUD5, USP36, USP42, USP53, USP5, USP3, USP22, USP12, TNFAIP3, JOSD1, USP28, USP19, USP30	2502	78	18082	1.48247	1	1	0.992186
PFAM	PF00443:Ubiquitin carboxyl-terminal hydrolase	12	0.415945	0.135572	USP13, USP14, USP36, USP5, USP42, USP53, USP3, USP22, USP12, USP30, USP28, USP19	2560	56	18708	1.56596	1	1	0.999461
Annotation Cluster 21	Enrichment Score: 1.6181247258560667
Category	Term	Count	%	PValue	Genes	List Total	Pop Hits	Pop Total	Fold Enrichment	Bonferroni	Benjamini	FDR
GOTERM_MF_DIRECT	GO:0004300~enoyl-CoA hydratase activity	5	0.17331	0.00441163	HADHB, HADHA, ECHS1, AUH, EHHADH	2425	6	17446	5.99519	0.999601	0.150165	0.147196
PFAM	PF00378:Enoyl-CoA hydratase/isomerase family	7	0.242634	0.00471724	HADHA, ECHS1, AUH, EHHADH, ECI2, ECH1, CDYL	2560	13	18708	3.93498	0.999846	0.557303	0.556704
KEGG_PATHWAY	mmu00280:Valine, leucine and isoleucine degradation	14	0.485269	0.0314157	BCKDHA, ECHS1, HMGCS1, HADHB, IL4I1, HADHA, ALDH6A1, ALDH2, AUH, EHHADH, DBT, AOX1, HMGCS2, BCAT2	1053	55	7691	1.85917	0.999864	0.154154	0.125975
KEGG_PATHWAY	mmu00650:Butanoate metabolism	5	0.17331	0.51531	HADHA, ECHS1, HMGCS1, EHHADH, HMGCS2	1053	27	7691	1.35257	1	0.894583	0.731057
Annotation Cluster 22	Enrichment Score: 1.556725742888257
Category	Term	Count	%	PValue	Genes	List Total	Pop Hits	Pop Total	Fold Enrichment	Bonferroni	Benjamini	FDR
PFAM	PF02891:MIZ/SP-RING zinc finger	5	0.17331	0.00416039	PIAS4, ZMIZ1, ZMIZ2, PIAS2, PIAS1	2560	6	18708	6.08984	0.999566	0.557303	0.556704
GOTERM_MF_DIRECT	GO:0061665~SUMO ligase activity	4	0.138648	0.00960215	PIAS4, PIAS2, ZFP451, PIAS1	2425	4	17446	7.19423	1	0.25965	0.254516
GOTERM_BP_DIRECT	GO:0016925~protein sumoylation	9	0.311958	0.0256962	RANBP2, PIAS4, TRIM28, SUMO3, NFATC2IP, PIAS2, ZFP451, PIAS1, AURKA	2502	27	18082	2.40901	1	0.773806	0.767627
PFAM	PF14324:PINIT domain	3	0.103986	0.0928193	PIAS4, PIAS2, PIAS1	2560	4	18708	5.48086	1	1	0.999461
GOTERM_MF_DIRECT	GO:0019789~SUMO transferase activity	5	0.17331	0.172727	RANBP2, PIAS4, SUMO3, PIAS2, PIAS1	2425	16	17446	2.2482	1	1	0.98078
Annotation Cluster 23	Enrichment Score: 1.5430331053507158
Category	Term	Count	%	PValue	Genes	List Total	Pop Hits	Pop Total	Fold Enrichment	Bonferroni	Benjamini	FDR
GOTERM_BP_DIRECT	GO:0006606~protein import into nucleus	23	0.797227	1.9747e-05	NUP214, IPO13, RPAIN, POM121, NUP107, NUP155, NUP188, NUP133, STAT3, NUP153, PTTG1IP, ING1, IPO7, TMCO6, CRY2, TPR, TXNIP, FAM53A, PHIP, NUP88, NUP98, KPNA2, TNPO2	2502	63	18082	2.63844	0.107513	0.00631902	0.00626856
GOTERM_MF_DIRECT	GO:0005487~nucleocytoplasmic transporter activity	8	0.277296	0.00537255	NUP214, POM121, NUP107, NUP133, TPR, NUP153, NUP98, RBM22	2425	17	17446	3.38552	0.999928	0.169811	0.166453
GOTERM_MF_DIRECT	GO:0017056~structural constituent of nuclear pore	8	0.277296	0.00537255	NUP214, POM121, NUP107, NUP188, NUP133, NUP155, NUP153, NUP98	2425	17	17446	3.38552	0.999928	0.169811	0.166453
GOTERM_BP_DIRECT	GO:0006405~RNA export from nucleus	7	0.242634	0.0113843	POM121, NUP188, NUP133, XPO5, TPR, NUP153, NUP98	2502	15	18082	3.37261	1	0.514721	0.51061
GOTERM_CC_DIRECT	GO:0034399~nuclear periphery	8	0.277296	0.0121111	NUP107, TPR, NUP153, NUP98, TNPO2, IPO4, ATF4, IPO5	2635	20	19662	2.98474	0.999985	0.143761	0.132751
GOTERM_BP_DIRECT	GO:0051028~mRNA transport	19	0.658579	0.0549563	NUP214, RANBP2, POM121, NUP107, NUP155, NUP188, NUP133, TNKS, ZC3H3, EIF4A3, SUPT6, CASC3, ZFP36, CPEB1, KHSRP, TPR, NUP88, NUP98, HNRNPA1	2502	88	18082	1.56038	1	1	0.992186
GOTERM_CC_DIRECT	GO:0005643~nuclear pore	14	0.485269	0.0797892	NUP214, RANBP2, POM121, NUP107, NUP155, NUP188, NUP133, TNKS, PIK3R4, NUP153, TPR, NUP88, NUP98, KPNA2	2635	64	19662	1.63228	1	0.503821	0.465236
GOTERM_BP_DIRECT	GO:0006999~nuclear pore organization	3	0.103986	0.305754	POM121, NUP133, TPR	2502	8	18082	2.71013	1	1	0.992186
GOTERM_CC_DIRECT	GO:0031080~nuclear pore outer ring	3	0.103986	0.395563	NUP107, NUP133, NUP98	2635	10	19662	2.23856	1	1	0.924425
GOTERM_BP_DIRECT	GO:0051292~nuclear pore complex assembly	3	0.103986	0.412099	NUP107, NUP153, NUP98	2502	10	18082	2.16811	1	1	0.992186
GOTERM_BP_DIRECT	GO:0006406~mRNA export from nucleus	6	0.207972	0.619056	NUP214, NUP107, NUP133, NUP155, BC005561, NUP88	2502	38	18082	1.14111	1	1	0.992186
Annotation Cluster 24	Enrichment Score: 1.526171722961605
Category	Term	Count	%	PValue	Genes	List Total	Pop Hits	Pop Total	Fold Enrichment	Bonferroni	Benjamini	FDR
PFAM	PF02373:JmjC domain, hydroxylase	10	0.34662	0.00220544	KDM5A, KDM4A, KDM5B, KDM4B, KDM3A, KDM5C, KDM3B, JARID2, KDM6A, PHF8	2560	23	18708	3.17731	0.983428	0.37252	0.372119
PFAM	PF02375:jmjN domain	6	0.207972	0.00371951	KDM5A, KDM4A, KDM5B, KDM4B, KDM5C, JARID2	2560	9	18708	4.87188	0.999012	0.557303	0.556704
GOTERM_BP_DIRECT	GO:0034720~histone H3-K4 demethylation	5	0.17331	0.00901395	KDM5A, KDM5B, KDM5C, KDM1A, 2410016O06RIK	2502	7	18082	5.16216	1	0.466592	0.462866
PFAM	PF01388:ARID/BRIGHT DNA binding domain	7	0.242634	0.01079	KDM5A, KDM5B, KDM5C, ARID5A, ARID5B, JARID2, ARID1B	2560	15	18708	3.41031	1	0.954661	0.953633
PFAM	PF02928:C5HC2 zinc finger	4	0.138648	0.0206133	KDM5A, KDM5B, KDM5C, JARID2	2560	5	18708	5.84625	1	1	0.999461
GOTERM_MF_DIRECT	GO:0032453~histone demethylase activity (H3-K4 specific)	4	0.138648	0.0215258	KDM5B, KDM5C, KDM1A, 2410016O06RIK	2425	5	17446	5.75538	1	0.418688	0.410409
GOTERM_MF_DIRECT	GO:0032452~histone demethylase activity	5	0.17331	0.0261924	KDM4A, KDM4B, KDM1A, JARID2, PHF8	2425	9	17446	3.99679	1	0.491136	0.481424
GOTERM_MF_DIRECT	GO:0032454~histone demethylase activity (H3-K9 specific)	5	0.17331	0.0731947	KDM4B, KDM3A, KDM3B, KDM1A, PHF8	2425	12	17446	2.99759	1	0.962579	0.943545
PFAM	PF08429:PLU-1-like protein	3	0.103986	0.0928193	KDM5A, KDM5B, KDM5C	2560	4	18708	5.48086	1	1	0.999461
GOTERM_BP_DIRECT	GO:0033169~histone H3-K9 demethylation	5	0.17331	0.0932717	KDM4B, KDM3A, KDM3B, KDM1A, PHF8	2502	13	18082	2.77962	1	1	0.992186
GOTERM_MF_DIRECT	GO:0016706~oxidoreductase activity, acting on paired donors, with incorporation or reduction of molecular oxygen, 2-oxoglutarate as one donor, and incorporation of one atom each of oxygen into both donors	6	0.207972	0.261393	KDM5A, KDM5B, EGLN3, KDM5C, 2410016O06RIK, PHF8	2425	25	17446	1.72661	1	1	0.98078
GOTERM_MF_DIRECT	GO:0051213~dioxygenase activity	14	0.485269	0.315921	KDM5A, KDM4A, KDM5B, KDM4B, KDM3A, KDM5C, EGLN3, KDM3B, TET1, ALOX12, ADI1, 2410016O06RIK, PIR, KDM6A	2425	80	17446	1.25899	1	1	0.98078
Annotation Cluster 25	Enrichment Score: 1.5173964025439262
Category	Term	Count	%	PValue	Genes	List Total	Pop Hits	Pop Total	Fold Enrichment	Bonferroni	Benjamini	FDR
GOTERM_MF_DIRECT	GO:0080025~phosphatidylinositol-3,5-bisphosphate binding	11	0.381282	0.000532657	SNX3, JPH2, SESTD1, MAPKAP1, FAM21, HIP1R, ATP13A2, WIPI1, WIPI2, WDR45, PHLDA3	2425	23	17446	3.44072	0.610564	0.0315329	0.0309093
GOTERM_MF_DIRECT	GO:0005546~phosphatidylinositol-4,5-bisphosphate binding	14	0.485269	0.073417	AMER1, ACTN2, MAPKAP1, FAM21, HIP1R, TWF2, TIRAP, SYTL2, JPH2, SESTD1, FCHO2, ANXA8, PFN1, PHLDA3	2425	61	17446	1.65113	1	0.962579	0.943545
GOTERM_MF_DIRECT	GO:0043325~phosphatidylinositol-3,4-bisphosphate binding	7	0.242634	0.0741595	SESTD1, MAPKAP1, FAM21, HIP1R, ANXA8, ZFYVE1, PHLDA3	2425	22	17446	2.28907	1	0.965164	0.946079
GOTERM_MF_DIRECT	GO:0005547~phosphatidylinositol-3,4,5-trisphosphate binding	8	0.277296	0.293767	JPH2, MYO10, MAPKAP1, FAM21, HIP1R, ANXA8, ZFYVE1, PHLDA3	2425	39	17446	1.47574	1	1	0.98078
Annotation Cluster 26	Enrichment Score: 1.4665894702881617
Category	Term	Count	%	PValue	Genes	List Total	Pop Hits	Pop Total	Fold Enrichment	Bonferroni	Benjamini	FDR
KEGG_PATHWAY	mmu05221:Acute myeloid leukemia	16	0.554593	0.00680453	STAT5B, JUP, ZBTB16, STAT3, PIK3CD, PIK3R1, MTOR, RELA, RUNX1, NRAS, CCND1, MYC, EIF4EBP1, GRB2, HRAS, PPARD	1053	56	7691	2.08683	0.85117	0.0474616	0.0387858
KEGG_PATHWAY	mmu04917:Prolactin signaling pathway	17	0.589255	0.0354066	STAT5B, GSK3B, STAT1, STAT3, PIK3CD, FOS, PIK3R1, FOXO3, ESR1, RELA, MAPK9, NRAS, CCND2, SOCS1, CCND1, GRB2, HRAS	1053	73	7691	1.70091	0.999957	0.161942	0.13234
KEGG_PATHWAY	mmu05213:Endometrial cancer	11	0.381282	0.165329	GSK3B, NRAS, CCND1, PDPK1, MYC, PIK3CD, GRB2, PIK3R1, FOXO3, HRAS, EGFR	1053	52	7691	1.54505	1	0.470682	0.384643
Annotation Cluster 27	Enrichment Score: 1.4464221336354848
Category	Term	Count	%	PValue	Genes	List Total	Pop Hits	Pop Total	Fold Enrichment	Bonferroni	Benjamini	FDR
GOTERM_CC_DIRECT	GO:0034098~VCP-NPL4-UFD1 AAA ATPase complex	5	0.17331	0.0143586	UFD1L, VCP, NPLOC4, FAF2, UBXN7	2635	8	19662	4.66366	0.999998	0.162022	0.149613
GOTERM_BP_DIRECT	GO:0030970~retrograde protein transport, ER to cytosol	7	0.242634	0.0161188	UFD1L, VCP, NPLOC4, FAF2, SYVN1, SEC61B, HERPUD1	2502	16	18082	3.16182	1	0.644751	0.639602
GOTERM_MF_DIRECT	GO:0036435~K48-linked polyubiquitin binding	3	0.103986	0.197829	UFD1L, VCP, NPLOC4	2425	6	17446	3.59711	1	1	0.98078
Annotation Cluster 28	Enrichment Score: 1.4420636818806967
Category	Term	Count	%	PValue	Genes	List Total	Pop Hits	Pop Total	Fold Enrichment	Bonferroni	Benjamini	FDR
GOTERM_MF_DIRECT	GO:0080025~phosphatidylinositol-3,5-bisphosphate binding	11	0.381282	0.000532657	SNX3, JPH2, SESTD1, MAPKAP1, FAM21, HIP1R, ATP13A2, WIPI1, WIPI2, WDR45, PHLDA3	2425	23	17446	3.44072	0.610564	0.0315329	0.0309093
GOTERM_MF_DIRECT	GO:0010314~phosphatidylinositol-5-phosphate binding	5	0.17331	0.0546233	SNX3, JPH2, SESTD1, FAM21, PHLDA3	2425	11	17446	3.2701	1	0.779704	0.764286
GOTERM_MF_DIRECT	GO:0032266~phosphatidylinositol-3-phosphate binding	8	0.277296	0.146683	SNX3, JPH2, SESTD1, FAM21, WIPI1, WIPI2, WDR45, PHLDA3	2425	32	17446	1.79856	1	1	0.98078
GOTERM_MF_DIRECT	GO:0070273~phosphatidylinositol-4-phosphate binding	5	0.17331	0.399522	SNX3, OSBPL8, JPH2, SESTD1, FAM21	2425	23	17446	1.56396	1	1	0.98078
Annotation Cluster 29	Enrichment Score: 1.3528908213768966
Category	Term	Count	%	PValue	Genes	List Total	Pop Hits	Pop Total	Fold Enrichment	Bonferroni	Benjamini	FDR
GOTERM_MF_DIRECT	GO:0003950~NAD+ ADP-ribosyltransferase activity	8	0.277296	0.0194501	PARP10, ART1, PARP4, TNKS, PARP16, ART5, PARP14, PARP8	2425	21	17446	2.74066	1	0.40031	0.392394
PFAM	PF00644:Poly(ADP-ribose) polymerase catalytic domain	6	0.207972	0.0437876	PARP10, PARP4, TNKS, PARP16, PARP14, PARP8	2560	15	18708	2.92312	1	1	0.999461
GOTERM_BP_DIRECT	GO:0006471~protein ADP-ribosylation	7	0.242634	0.0480661	PARP10, ART1, PARP4, TNKS, PARP16, ART5, ART3	2502	20	18082	2.52946	1	1	0.992186
GOTERM_BP_DIRECT	GO:0070213~protein auto-ADP-ribosylation	3	0.103986	0.0946946	PARP10, TNKS, PARP16	2502	4	18082	5.42026	1	1	0.992186
Annotation Cluster 30	Enrichment Score: 1.304421329658815
Category	Term	Count	%	PValue	Genes	List Total	Pop Hits	Pop Total	Fold Enrichment	Bonferroni	Benjamini	FDR
GOTERM_BP_DIRECT	GO:0072583~clathrin-mediated endocytosis	7	0.242634	0.00772232	GAK, FCHO2, CLTB, HIP1R, CLTA, DLL1, PICALM	2502	14	18082	3.61351	1	0.449299	0.44571
GOTERM_CC_DIRECT	GO:0030132~clathrin coat of coated pit	4	0.138648	0.0799279	CLTB, CLTA, EPS15L1, PICALM	2635	8	19662	3.73093	1	0.503821	0.465236
GOTERM_MF_DIRECT	GO:0032050~clathrin heavy chain binding	3	0.103986	0.197829	CLTB, CLTA, PICALM	2425	6	17446	3.59711	1	1	0.98078
Annotation Cluster 31	Enrichment Score: 1.288769578808976
Category	Term	Count	%	PValue	Genes	List Total	Pop Hits	Pop Total	Fold Enrichment	Bonferroni	Benjamini	FDR
GOTERM_BP_DIRECT	GO:0008202~steroid metabolic process	20	0.693241	0.0192253	SREBF1, HMGCS1, INSIG2, HDLBP, DHCR24, MSMO1, ERLIN2, VLDLR, SORL1, SREBF2, SULT1A1, LIPE, NPC1, CYP1A1, CYP1B1, HMGCS2, DHCR7, SLC37A4, LDLR, FDFT1	2502	84	18082	1.72072	1	0.709858	0.704189
GOTERM_BP_DIRECT	GO:0016126~sterol biosynthetic process	8	0.277296	0.0694446	SQLE, HMGCS1, INSIG2, DHCR24, MSMO1, DHCR7, HMGCS2, FDFT1	2502	27	18082	2.14134	1	1	0.992186
GOTERM_BP_DIRECT	GO:0008203~cholesterol metabolic process	18	0.623917	0.101901	SREBF1, HMGCS1, INSIG2, HDLBP, DHCR24, ERLIN2, VLDLR, SORL1, SREBF2, CYP27A1, SQLE, LIPE, NPC1, CAT, HMGCS2, DHCR7, LDLR, FDFT1	2502	89	18082	1.46164	1	1	0.992186
Annotation Cluster 32	Enrichment Score: 1.275622737593607
Category	Term	Count	%	PValue	Genes	List Total	Pop Hits	Pop Total	Fold Enrichment	Bonferroni	Benjamini	FDR
GOTERM_MF_DIRECT	GO:0008139~nuclear localization sequence binding	11	0.381282	0.000800146	IPO13, NFKBIA, NUP214, BRAP, POM121, NUP153, NUP98, KPNA2, TNPO2, IPO4, IPO5	2425	24	17446	3.29735	0.757518	0.0429169	0.0420683
GOTERM_MF_DIRECT	GO:0008536~Ran GTPase binding	11	0.381282	0.0116219	IPO13, RANBP2, XPO5, RANBP10, RANBP9, RANGRF, NUP153, TNPO2, IPO7, IPO4, IPO5	2425	33	17446	2.39808	1	0.281791	0.276219
GOTERM_BP_DIRECT	GO:0000059~protein import into nucleus, docking	4	0.138648	0.0864404	NUP98, TNPO2, IPO4, IPO5	2502	8	18082	3.61351	1	1	0.992186
GOTERM_BP_DIRECT	GO:0000060~protein import into nucleus, translocation	8	0.277296	0.144169	NFKBIA, BCL6, SEC61B, TNPO2, IPO4, ARNTL, RBM22, IPO5	2502	32	18082	1.80675	1	1	0.992186
PFAM	PF03810:Importin-beta N-terminal domain	5	0.17331	0.165795	IPO13, TNPO2, IPO7, IPO4, IPO5	2560	16	18708	2.28369	1	1	0.999461
GOTERM_BP_DIRECT	GO:0006607~NLS-bearing protein import into nucleus	5	0.17331	0.200292	RANBP2, KPNA2, TNPO2, IPO4, IPO5	2502	17	18082	2.12559	1	1	0.992186
GOTERM_BP_DIRECT	GO:0006610~ribosomal protein import into nucleus	3	0.103986	0.305754	TNPO2, IPO4, IPO5	2502	8	18082	2.71013	1	1	0.992186
Annotation Cluster 33	Enrichment Score: 1.2508111155488588
Category	Term	Count	%	PValue	Genes	List Total	Pop Hits	Pop Total	Fold Enrichment	Bonferroni	Benjamini	FDR
KEGG_PATHWAY	mmu04974:Protein digestion and absorption	20	0.693241	0.0269493	KCNK5, COL18A1, COL15A1, COL27A1, COL24A1, COL14A1, ELN, SLC1A1, ATP1B4, ATP1A2, SLC3A2, SLC8A1, COL3A1, SLC7A8, COL5A1, COL6A2, COL4A4, COL6A1, COL6A3, COL6A6	1053	88	7691	1.65998	0.99951	0.141865	0.115933
KEGG_PATHWAY	mmu04512:ECM-receptor interaction	19	0.658579	0.0496205	COL27A1, ITGB5, LAMB3, ITGA4, COL24A1, LAMA4, THBS1, HSPG2, COL3A1, COL5A1, COL6A2, COL4A4, COL6A1, COL6A3, ITGA7, COL6A6, ITGB6, CD36, ITGA9	1053	88	7691	1.57698	0.999999	0.20359	0.166375
GOTERM_CC_DIRECT	GO:0005581~collagen trimer	17	0.589255	0.0831628	COL28A1, COL18A1, COL15A1, COL27A1, COL24A1, COL14A1, PCOLCE, WDR33, COL3A1, LOX, COL5A1, COL6A2, C1QTNF6, COL4A4, COL6A1, COL6A3, COL6A6	2635	83	19662	1.52833	1	0.520555	0.480687
PFAM	PF01391:Collagen triple helix repeat (20 copies)	16	0.554593	0.0892519	COL28A1, COL18A1, COL15A1, COL27A1, SCARA5, COL24A1, COL14A1, WDR33, COL3A1, COL5A1, COL6A2, C1QTNF6, COL4A4, COL6A1, COL6A3, COL6A6	2560	76	18708	1.53849	1	1	0.999461
Annotation Cluster 34	Enrichment Score: 1.2193609940905257
Category	Term	Count	%	PValue	Genes	List Total	Pop Hits	Pop Total	Fold Enrichment	Bonferroni	Benjamini	FDR
KEGG_PATHWAY	mmu00770:Pantothenate and CoA biosynthesis	7	0.242634	0.0277897	PANK4, PANK3, VNN1, PANK1, DPYD, COASY, BCAT2	1053	18	7691	2.8404	0.999615	0.141925	0.115982
GOTERM_BP_DIRECT	GO:0015937~coenzyme A biosynthetic process	5	0.17331	0.0538477	PANK4, PANK3, PANK1, DCAKD, COASY	2502	11	18082	3.28501	1	1	0.992186
PFAM	PF03630:Fumble	3	0.103986	0.0928193	PANK4, PANK3, PANK1	2560	4	18708	5.48086	1	1	0.999461
GOTERM_MF_DIRECT	GO:0004594~pantothenate kinase activity	3	0.103986	0.0954698	PANK4, PANK3, PANK1	2425	4	17446	5.39567	1	1	0.98078
Annotation Cluster 35	Enrichment Score: 1.203808446876568
Category	Term	Count	%	PValue	Genes	List Total	Pop Hits	Pop Total	Fold Enrichment	Bonferroni	Benjamini	FDR
GOTERM_BP_DIRECT	GO:2000323~negative regulation of glucocorticoid receptor signaling pathway	4	0.138648	0.0381777	PER1, CRY2, CRY1, ARNTL	2502	6	18082	4.81801	1	0.961306	0.953629
GOTERM_BP_DIRECT	GO:0043153~entrainment of circadian clock by photoperiod	7	0.242634	0.059691	PER1, RBM14, CRY2, BHLHE40, CRY1, FBXL3, SIK1	2502	21	18082	2.40901	1	1	0.992186
BIOCARTA	m_circadianPathway:Circadian Rhythms	4	0.138648	0.107363	PER1, CRY2, CRY1, ARNTL	268	6	1289	3.20647	1	1	1
Annotation Cluster 36	Enrichment Score: 1.2009096825186598
Category	Term	Count	%	PValue	Genes	List Total	Pop Hits	Pop Total	Fold Enrichment	Bonferroni	Benjamini	FDR
PFAM	PF10513:Enhancer of polycomb-like	5	0.17331	0.0154525	BRD1, BRPF1, BRPF3, EPC2, JADE2	2560	8	18708	4.56738	1	1	0.999461
GOTERM_CC_DIRECT	GO:0070776~MOZ/MORF histone acetyltransferase complex	4	0.138648	0.0553394	ING5, BRD1, BRPF1, BRPF3	2635	7	19662	4.26392	1	0.394173	0.363985
GOTERM_BP_DIRECT	GO:0043966~histone H3 acetylation	11	0.381282	0.106149	PER1, ING5, BRD1, BRPF1, BRPF3, MYOD1, SAP130, WDR5, KAT7, JADE2, TRIM16	2502	47	18082	1.69143	1	1	0.992186
PFAM	PF00855:PWWP domain	6	0.207972	0.173145	BRD1, BRPF1, BRPF3, DNMT3A, WHSC1L1, GLYR1	2560	22	18708	1.99304	1	1	0.999461
Annotation Cluster 37	Enrichment Score: 1.1844301285444978
Category	Term	Count	%	PValue	Genes	List Total	Pop Hits	Pop Total	Fold Enrichment	Bonferroni	Benjamini	FDR
KEGG_PATHWAY	mmu04922:Glucagon signaling pathway	24	0.831889	0.00747942	CREBBP, CAMK2D, CPT1A, CAMK2A, PGAM2, ITPR1, PRKAG2, PYGM, ADCY2, ACACB, SIRT1, CPT1B, FOXO1, ACACA, PRKAG3, CREB3L1, CREB3L2, CALM3, SIK1, SIK2, CALM1, PRKACA, CALM2, ATF4	1053	100	7691	1.75293	0.876881	0.0477663	0.0390348
KEGG_PATHWAY	mmu04921:Oxytocin signaling pathway	32	1.10919	0.0110636	RYR1, MYLK2, CAMK2D, CDKN1A, ROCK2, CAMK2A, ITPR1, PRKAG2, ADCY2, ADCY7, ACTB, EGFR, PRKAG3, ACTG1, CAMKK2, MYLK4, CACNG6, NRAS, EEF2K, CCND1, PRKACA, HRAS, JUN, MEF2C, PRKCA, FOS, CACNA2D4, EEF2, CALM3, CAMK1, CALM1, CALM2	1053	150	7691	1.55816	0.955129	0.0685945	0.0560557
KEGG_PATHWAY	mmu04912:GnRH signaling pathway	21	0.727903	0.0138039	MAP2K3, CAMK2D, JUN, CAMK2A, ITPR1, PRKCA, ADCY2, ADCY7, EGFR, PLD2, MAPK9, NRAS, GRB2, CALM3, MAP2K7, CALM1, PRKACA, HRAS, CALM2, ATF4, MAP2K6	1053	88	7691	1.74297	0.97931	0.0837236	0.0684193
KEGG_PATHWAY	mmu04925:Aldosterone synthesis and secretion	20	0.693241	0.0215062	CAMK2D, DAGLA, CAMK2A, ITPR1, PRKCA, ADCY2, ADCY7, CACNA1G, CACNA1I, LIPE, CREB3L1, CREB3L2, ORAI1, CALM3, CAMK1, CALM1, PRKACA, LDLR, CALM2, ATF4	1053	86	7691	1.69858	0.997679	0.120005	0.0980684
KEGG_PATHWAY	mmu04915:Estrogen signaling pathway	22	0.762565	0.0224728	JUN, HSP90AB1, ITPR1, PIK3CD, ADCY2, FOS, PIK3R1, ADCY7, ESR1, EGFR, NRAS, SP1, CREB3L1, CREB3L2, GRB2, CALM3, CALM1, PRKACA, HRAS, CALM2, ATF4, FKBP5	1053	98	7691	1.63965	0.998238	0.12294	0.100467
KEGG_PATHWAY	mmu04713:Circadian entrainment	21	0.727903	0.0409075	RYR1, CAMK2D, CAMK2A, ITPR1, PRKCA, ADCY2, FOS, GNG11, ADCY7, CACNA1G, PER1, CACNA1I, RPS6KA5, GNG5, GNG7, GNB1, CALM3, GNB5, CALM1, PRKACA, CALM2	1053	98	7691	1.56512	0.999991	0.184084	0.150434
KEGG_PATHWAY	mmu04971:Gastric acid secretion	15	0.519931	0.107387	MYLK2, CAMK2D, CAMK2A, ITPR1, ATP1B4, ATP1A2, PRKCA, ADCY2, ADCY7, SLC9A1, MYLK4, CALM3, CALM1, PRKACA, CALM2	1053	72	7691	1.52164	1	0.344379	0.281428
KEGG_PATHWAY	mmu04720:Long-term potentiation	14	0.485269	0.109029	CREBBP, CAMK2D, CAMK2A, ITPR1, PRKCA, RPS6KA3, NRAS, CALM3, CALM1, PRKACA, HRAS, CALM2, RAPGEF3, ATF4	1053	66	7691	1.54931	1	0.345672	0.282485
KEGG_PATHWAY	mmu04916:Melanogenesis	19	0.658579	0.123787	GSK3B, CREBBP, CAMK2D, FZD4, CAMK2A, WNT5A, FZD9, PRKCA, ADCY2, ADCY7, NRAS, EDNRB, CREB3L1, CREB3L2, CALM3, CALM1, PRKACA, HRAS, CALM2	1053	99	7691	1.40176	1	0.381134	0.311465
KEGG_PATHWAY	mmu05031:Amphetamine addiction	13	0.450607	0.19822	CAMK2D, JUN, CAMK2A, PRKCA, FOS, SIRT1, CREB3L1, CREB3L2, CALM3, CALM1, PRKACA, CALM2, ATF4	1053	67	7691	1.41717	1	0.516853	0.422375
KEGG_PATHWAY	mmu04020:Calcium signaling pathway	29	1.0052	0.258789	RYR1, PTGFR, MYLK2, CAMK2D, CAMK2A, ITPR1, ATP2A1, ADCY2, ADRA1A, ADCY7, EGFR, SLC8A1, CACNA1G, MYLK4, CACNA1I, EDNRB, ERBB3, PRKACA, NOS2, PRKCA, ITPKC, ADRB3, STIM2, ORAI1, CALM3, PLCD3, CALM1, CALM2, PLCD4	1053	180	7691	1.17674	1	0.601684	0.491698
KEGG_PATHWAY	mmu04750:Inflammatory mediator regulation of TRP channels	19	0.658579	0.460195	MAP2K3, CAMK2D, PRKCH, CAMK2A, ITPR1, PIK3CD, ALOX12, PRKCA, ADCY2, IGF1, PIK3R1, ADCY7, MAPK9, P2RY2, CALM3, CALM1, PRKACA, CALM2, MAP2K6	1053	126	7691	1.10138	1	0.831818	0.679765
KEGG_PATHWAY	mmu04911:Insulin secretion	13	0.450607	0.518099	CAMK2D, RAB3A, CAMK2A, ATP1B4, ATP1A2, PRKCA, ADCY2, ADCY7, CREB3L1, CREB3L2, KCNN2, PRKACA, ATF4	1053	86	7691	1.10408	1	0.894583	0.731057
Annotation Cluster 38	Enrichment Score: 1.1838615735302533
Category	Term	Count	%	PValue	Genes	List Total	Pop Hits	Pop Total	Fold Enrichment	Bonferroni	Benjamini	FDR
BIOCARTA	m_hdacPathway:Control of skeletal myogenesis by HDAC & calcium/calmodulin-dependent kinase (CaMK)	14	0.485269	0.00180765	HDAC5, MEF2C, INSR, CAMK2A, IGF1, PIK3R1, IGF1R, CABIN1, MYOD1, CALM3, CALM1, MEF2D, YWHAH, MAP2K6	268	28	1289	2.40485	0.360389	0.158219	0.157576
BIOCARTA	m_mitrPathway:Signal Dependent Regulation of Myogenesis by Corepressor MITR	6	0.207972	0.0118871	MEF2C, MYOD1, CAMK2A, HDAC9, MEF2D, YWHAH	268	8	1289	3.60728	0.947854	0.584846	0.582469
BIOCARTA	m_pgc1aPathway:Regulation of PGC-1a	7	0.242634	0.149498	HDAC5, MEF2C, CAMK2A, CALM3, CALM1, MEF2D, YWHAH	268	18	1289	1.87044	1	1	1
BIOCARTA	m_CaCaMPathway:Ca++/ Calmodulin-dependent Protein Kinase Activation	3	0.103986	0.443093	CAMK2A, CALM3, CALM1	268	7	1289	2.0613	1	1	1
BIOCARTA	m_nfatPathway:NFAT and Hypertrophy of the heart (Transcription in the broken heart)	9	0.311958	0.846001	GSK3B, CREBBP, MEF2C, CAMK2A, CALM3, IGF1, PIK3R1, CALM1, HRAS	268	50	1289	0.865746	1	1	1
Annotation Cluster 39	Enrichment Score: 1.108872909169173
Category	Term	Count	%	PValue	Genes	List Total	Pop Hits	Pop Total	Fold Enrichment	Bonferroni	Benjamini	FDR
GOTERM_BP_DIRECT	GO:0043984~histone H4-K16 acetylation	6	0.207972	0.0342308	KMT2A, WDR5, MSL3, KAT8, KANSL1L, HCFC1	2502	14	18082	3.09729	1	0.94203	0.934507
GOTERM_CC_DIRECT	GO:0000123~histone acetyltransferase complex	8	0.277296	0.0413054	CREBBP, WDR5, KAT8, KAT7, JADE2, IKBKAP, KANSL1L, HCFC1	2635	25	19662	2.3878	1	0.337082	0.311266
GOTERM_BP_DIRECT	GO:0043981~histone H4-K5 acetylation	6	0.207972	0.0590792	WDR5, KAT8, KAT7, JADE2, KANSL1L, HCFC1	2502	16	18082	2.71013	1	1	0.992186
GOTERM_BP_DIRECT	GO:0043982~histone H4-K8 acetylation	6	0.207972	0.0590792	WDR5, KAT8, KAT7, JADE2, KANSL1L, HCFC1	2502	16	18082	2.71013	1	1	0.992186
GOTERM_MF_DIRECT	GO:0043995~histone acetyltransferase activity (H4-K5 specific)	4	0.138648	0.151891	WDR5, KAT8, KANSL1L, HCFC1	2425	10	17446	2.87769	1	1	0.98078
GOTERM_MF_DIRECT	GO:0043996~histone acetyltransferase activity (H4-K8 specific)	4	0.138648	0.151891	WDR5, KAT8, KANSL1L, HCFC1	2425	10	17446	2.87769	1	1	0.98078
GOTERM_MF_DIRECT	GO:0046972~histone acetyltransferase activity (H4-K16 specific)	4	0.138648	0.151891	WDR5, KAT8, KANSL1L, HCFC1	2425	10	17446	2.87769	1	1	0.98078
Annotation Cluster 40	Enrichment Score: 1.0813520015088558
Category	Term	Count	%	PValue	Genes	List Total	Pop Hits	Pop Total	Fold Enrichment	Bonferroni	Benjamini	FDR
GOTERM_BP_DIRECT	GO:0010880~regulation of release of sequestered calcium ion into cytosol by sarcoplasmic reticulum	10	0.34662	0.000155	CAMK2D, PDE4D, CHD7, DHRS7C, CASQ2, CALM3, CASQ1, NOL3, CALM1, CALM2	2502	17	18082	4.25119	0.59052	0.0255085	0.0253048
GOTERM_MF_DIRECT	GO:0030235~nitric-oxide synthase regulator activity	6	0.207972	0.00200187	HSP90AB1, CALM3, DYNLL1, CALM1, CALM2, EGFR	2425	8	17446	5.39567	0.971185	0.0864222	0.0847133
GOTERM_CC_DIRECT	GO:0034704~calcium channel complex	9	0.311958	0.00572207	RYR1, CAMK2D, SESTD1, PDE4D, AKAP6, CALM3, CALM1, CALM2, HERPUD1	2635	22	19662	3.05258	0.994726	0.0871662	0.0804905
GOTERM_BP_DIRECT	GO:0032465~regulation of cytokinesis	9	0.311958	0.0124214	FLCN, KLHL21, PIK3R4, BIRC6, CALM3, PIK3C3, CALM1, CALM2, AURKA	2502	24	18082	2.71013	1	0.547506	0.543134
GOTERM_BP_DIRECT	GO:0060316~positive regulation of ryanodine-sensitive calcium-release channel activity	5	0.17331	0.0160673	JPH2, AKAP6, CALM3, CALM1, CALM2	2502	8	18082	4.51689	1	0.644751	0.639602
GOTERM_MF_DIRECT	GO:0030234~enzyme regulator activity	8	0.277296	0.0194501	PSMD2, PSMD3, PSMD1, RAB3GAP2, CALM3, GCLM, CALM1, CALM2	2425	21	17446	2.74066	1	0.40031	0.392394
GOTERM_MF_DIRECT	GO:0050998~nitric-oxide synthase binding	8	0.277296	0.0251886	DNM3, CAMK2D, CAV3, NOS2, CALM3, CALM1, CALM2, ACTB	2425	22	17446	2.61608	1	0.484606	0.475024
GOTERM_MF_DIRECT	GO:0008179~adenylate cyclase binding	6	0.207972	0.0464349	AKAP6, CALM3, ADCY2, AKAP5, CALM1, CALM2	2425	15	17446	2.87769	1	0.714694	0.700561
GOTERM_MF_DIRECT	GO:0031800~type 3 metabotropic glutamate receptor binding	3	0.103986	0.052536	CALM3, CALM1, CALM2	2425	3	17446	7.19423	1	0.762203	0.747131
GOTERM_BP_DIRECT	GO:0000086~G2/M transition of mitotic cell cycle	9	0.311958	0.0762151	CDKN2B, CDKN1A, CHEK2, USH1C, CALM3, PPM1D, CALM1, ABCB1A, CALM2	2502	33	18082	1.97101	1	1	0.992186
GOTERM_BP_DIRECT	GO:0051000~positive regulation of nitric-oxide synthase activity	6	0.207972	0.0918928	NPR3, NOD1, CALM3, CALM1, CALM2, ESR1	2502	18	18082	2.40901	1	1	0.992186
GOTERM_BP_DIRECT	GO:0055117~regulation of cardiac muscle contraction	6	0.207972	0.111158	EHD3, CAV3, CALM3, CALM1, CALM2, ADRA1A	2502	19	18082	2.28222	1	1	0.992186
GOTERM_BP_DIRECT	GO:0032516~positive regulation of phosphoprotein phosphatase activity	5	0.17331	0.116888	PPP1R15A, HSP90AB1, CALM3, CALM1, CALM2	2502	14	18082	2.58108	1	1	0.992186
GOTERM_BP_DIRECT	GO:0007190~activation of adenylate cyclase activity	6	0.207972	0.132189	ADRB3, CALM3, ADCY2, CALM1, ADCY7, CALM2	2502	20	18082	2.16811	1	1	0.992186
GOTERM_BP_DIRECT	GO:0051343~positive regulation of cyclic-nucleotide phosphodiesterase activity	3	0.103986	0.143653	CALM3, CALM1, CALM2	2502	5	18082	4.33621	1	1	0.992186
GOTERM_MF_DIRECT	GO:0072542~protein phosphatase activator activity	3	0.103986	0.144766	CALM3, CALM1, CALM2	2425	5	17446	4.31654	1	1	0.98078
GOTERM_BP_DIRECT	GO:0051412~response to corticosterone	6	0.207972	0.154844	CDKN1A, CCND1, CALM3, FOS, CALM1, CALM2	2502	21	18082	2.06486	1	1	0.992186
GOTERM_MF_DIRECT	GO:0043548~phosphatidylinositol 3-kinase binding	7	0.242634	0.16288	INSR, IRS2, CALM3, CALM1, CALM2, TLR4, IGF1R	2425	27	17446	1.86517	1	1	0.98078
GOTERM_BP_DIRECT	GO:1901841~regulation of high voltage-gated calcium channel activity	3	0.103986	0.250926	CALM3, CALM1, CALM2	2502	7	18082	3.09729	1	1	0.992186
GOTERM_BP_DIRECT	GO:0005513~detection of calcium ion	3	0.103986	0.412099	CALM3, CALM1, CALM2	2502	10	18082	2.16811	1	1	0.992186
GOTERM_BP_DIRECT	GO:0001975~response to amphetamine	6	0.207972	0.515685	RANBP2, HDAC2, CALM3, CALM1, HDAC9, CALM2	2502	34	18082	1.27536	1	1	0.992186
KEGG_PATHWAY	mmu04744:Phototransduction	4	0.138648	0.710508	GNB1, CALM3, CALM1, CALM2	1053	26	7691	1.12368	1	1	0.820144
KEGG_PATHWAY	mmu04924:Renin secretion	8	0.277296	0.870535	ADRB3, ITPR1, ORAI1, CALM3, CALM1, PRKACA, CALM2, AQP1	1053	71	7691	0.822974	1	1	0.870535
GOTERM_BP_DIRECT	GO:0019722~calcium-mediated signaling	5	0.17331	0.896418	PDPK1, RCAN3, CALM3, CALM1, CALM2	2502	46	18082	0.785545	1	1	0.992186
PFAM	PF13499:EF-hand domain pair	8	0.277296	0.970998	PEF1, FKBP14, NCS1, CALM3, PPP2R3A, EFCAB6, CALM1, CALM2	2560	90	18708	0.649583	1	1	0.999461
KEGG_PATHWAY	mmu04740:Olfactory transduction	6	0.207972	1	CAMK2D, CAMK2A, CALM3, CALM1, PRKACA, CALM2	1053	1080	7691	0.0405772	1	1	1
Annotation Cluster 41	Enrichment Score: 1.0755301060415225
Category	Term	Count	%	PValue	Genes	List Total	Pop Hits	Pop Total	Fold Enrichment	Bonferroni	Benjamini	FDR
GOTERM_BP_DIRECT	GO:0034497~protein localization to pre-autophagosomal structure	5	0.17331	0.0538477	PIK3C3, TRAPPC8, WIPI1, WIPI2, WDR45	2502	11	18082	3.28501	1	1	0.992186
GOTERM_BP_DIRECT	GO:0044804~nucleophagy	6	0.207972	0.0590792	ATG2A, TRAPPC8, WIPI1, WIPI2, WDR45, ATG2B	2502	16	18082	2.71013	1	1	0.992186
GOTERM_BP_DIRECT	GO:0006497~protein lipidation	4	0.138648	0.186555	PIK3C3, WIPI1, WIPI2, WDR45	2502	11	18082	2.62801	1	1	0.992186
Annotation Cluster 42	Enrichment Score: 1.0745111873020408
Category	Term	Count	%	PValue	Genes	List Total	Pop Hits	Pop Total	Fold Enrichment	Bonferroni	Benjamini	FDR
GOTERM_BP_DIRECT	GO:0060397~JAK-STAT cascade involved in growth hormone signaling pathway	6	0.207972	0.0247635	GHR, STAT5B, PTPN1, SOCS1, STAT1, STAT3	2502	13	18082	3.33555	1	0.771015	0.764857
PFAM	PF01017:STAT protein, all-alpha domain	4	0.138648	0.0583725	STAT5B, STAT1, STAT2, STAT3	2560	7	18708	4.17589	1	1	0.999461
PFAM	PF02864:STAT protein, DNA binding domain	4	0.138648	0.0583725	STAT5B, STAT1, STAT2, STAT3	2560	7	18708	4.17589	1	1	0.999461
PFAM	PF02865:STAT protein, protein interaction domain	4	0.138648	0.0583725	STAT5B, STAT1, STAT2, STAT3	2560	7	18708	4.17589	1	1	0.999461
GOTERM_BP_DIRECT	GO:0007259~JAK-STAT cascade	7	0.242634	0.103659	GHR, PIAS4, STAT5B, SOCS1, STAT1, STAT3, PIAS1	2502	24	18082	2.10788	1	1	0.992186
BIOCARTA	m_il22bpPathway:IL22 Soluble Receptor Signaling Pathway	3	0.103986	0.69966	STAT5B, STAT1, STAT3	268	11	1289	1.31174	1	1	1
Annotation Cluster 43	Enrichment Score: 1.0673450190657787
Category	Term	Count	%	PValue	Genes	List Total	Pop Hits	Pop Total	Fold Enrichment	Bonferroni	Benjamini	FDR
GOTERM_BP_DIRECT	GO:0045737~positive regulation of cyclin-dependent protein serine/threonine kinase activity	9	0.311958	0.0256962	CDKN1B, CCND2, CCNT1, CCND1, CCNH, PDGFB, MAPRE3, CCNL2, CCNL1	2502	27	18082	2.40901	1	0.773806	0.767627
PFAM	PF00134:Cyclin, N-terminal domain	9	0.311958	0.0440125	CCND2, CCNI, CCNT1, CCND1, CCNH, CCNG2, CCNYL1, CCNL2, CCNL1	2560	30	18708	2.19234	1	1	0.999461
GOTERM_MF_DIRECT	GO:0016538~cyclin-dependent protein serine/threonine kinase regulator activity	6	0.207972	0.0600579	CCNI, CCNT1, CCND1, CCNH, CCNL2, CCNL1	2425	16	17446	2.69784	1	0.837027	0.820476
GOTERM_BP_DIRECT	GO:1901409~positive regulation of phosphorylation of RNA polymerase II C-terminal domain	4	0.138648	0.116764	CCNT1, CCNH, CCNL2, CCNL1	2502	9	18082	3.21201	1	1	0.992186
GOTERM_CC_DIRECT	GO:0000307~cyclin-dependent protein kinase holoenzyme complex	6	0.207972	0.1193	CDKN1A, CCND2, CCND1, CCNH, CCNL2, CCNL1	2635	20	19662	2.23856	1	0.656869	0.606562
PFAM	PF02984:Cyclin, C-terminal domain	4	0.138648	0.416836	CCND2, CCND1, CCNL2, CCNL1	2560	17	18708	1.71949	1	1	0.999461
Annotation Cluster 44	Enrichment Score: 0.9953232394561575
Category	Term	Count	%	PValue	Genes	List Total	Pop Hits	Pop Total	Fold Enrichment	Bonferroni	Benjamini	FDR
GOTERM_BP_DIRECT	GO:0046033~AMP metabolic process	4	0.138648	0.0381777	AK1, AK3, AMPD2, AMPD3	2502	6	18082	4.81801	1	0.961306	0.953629
GOTERM_BP_DIRECT	GO:0046039~GTP metabolic process	4	0.138648	0.0864404	AK3, AMPD2, AMPD3, RHOQ	2502	8	18082	3.61351	1	1	0.992186
GOTERM_BP_DIRECT	GO:0046034~ATP metabolic process	8	0.277296	0.312971	ATP6V1A, VCP, AK1, ATP6V1B2, AK3, ATP1A2, AMPD2, AMPD3	2502	40	18082	1.4454	1	1	0.992186
Annotation Cluster 45	Enrichment Score: 0.9731358261205585
Category	Term	Count	%	PValue	Genes	List Total	Pop Hits	Pop Total	Fold Enrichment	Bonferroni	Benjamini	FDR
GOTERM_CC_DIRECT	GO:0030123~AP-3 adaptor complex	6	0.207972	0.0150389	VPS18, AP3D1, VPS11, AP3B1, AP3S1, VPS16	2635	12	19662	3.73093	0.999999	0.165609	0.152926
GOTERM_BP_DIRECT	GO:0035542~regulation of SNARE complex assembly	3	0.103986	0.143653	VPS18, VPS11, VPS16	2502	5	18082	4.33621	1	1	0.992186
GOTERM_CC_DIRECT	GO:0033263~CORVET complex	3	0.103986	0.238959	VPS18, VPS11, VPS16	2635	7	19662	3.19794	1	0.980638	0.905534
GOTERM_CC_DIRECT	GO:0030897~HOPS complex	4	0.138648	0.248087	VPS18, HOOK2, VPS11, VPS16	2635	13	19662	2.29596	1	0.980638	0.905534
Annotation Cluster 46	Enrichment Score: 0.9646777972973698
Category	Term	Count	%	PValue	Genes	List Total	Pop Hits	Pop Total	Fold Enrichment	Bonferroni	Benjamini	FDR
GOTERM_BP_DIRECT	GO:0070914~UV-damage excision repair	6	0.207972	0.0112763	DDB1, XPA, XPC, INO80, SIRT1, CUL4B	2502	11	18082	3.94201	1	0.514721	0.51061
GOTERM_BP_DIRECT	GO:0000715~nucleotide-excision repair, DNA damage recognition	3	0.103986	0.0520861	XPA, XPC, RAD23B	2502	3	18082	7.22702	1	1	0.992186
KEGG_PATHWAY	mmu03420:Nucleotide excision repair	8	0.277296	0.396541	DDB1, CCNH, XPA, ERCC5, XPC, POLE, RAD23B, CUL4B	1053	44	7691	1.32798	1	0.774708	0.633095
GOTERM_BP_DIRECT	GO:0006289~nucleotide-excision repair	6	0.207972	0.594446	DCLRE1B, DDB1, XPA, ERCC5, XPC, RAD23B	2502	37	18082	1.17195	1	1	0.992186
Annotation Cluster 47	Enrichment Score: 0.951192783774485
Category	Term	Count	%	PValue	Genes	List Total	Pop Hits	Pop Total	Fold Enrichment	Bonferroni	Benjamini	FDR
GOTERM_MF_DIRECT	GO:0004407~histone deacetylase activity	9	0.311958	0.0165194	HDAC5, HDAC2, BRMS1, SIN3A, NACC2, ARHGEF10L, MTA2, HDAC9, SIRT1	2425	25	17446	2.58992	1	0.374864	0.367451
GOTERM_BP_DIRECT	GO:0016575~histone deacetylation	9	0.311958	0.0386842	HDAC5, MORF4L1, RBM14, HDAC2, BRMS1, SIN3A, MSL3, HDAC9, SIRT1	2502	29	18082	2.24287	1	0.961306	0.953629
GOTERM_MF_DIRECT	GO:0033558~protein deacetylase activity	5	0.17331	0.0546233	HDAC5, HDAC2, SIN3A, HDAC9, SIRT1	2425	11	17446	3.2701	1	0.779704	0.764286
GOTERM_CC_DIRECT	GO:0000118~histone deacetylase complex	9	0.311958	0.0998598	RERE, HDAC5, HDAC2, ELMSAN1, DNTTIP1, ARHGEF10L, CIR1, MTA2, HDAC9	2635	36	19662	1.86546	1	0.578308	0.534017
GOTERM_BP_DIRECT	GO:0006476~protein deacetylation	4	0.138648	0.224676	HDAC5, HDAC2, SIN3A, SIRT1	2502	12	18082	2.40901	1	1	0.992186
PFAM	PF00850:Histone deacetylase domain	3	0.103986	0.503409	HDAC5, HDAC2, HDAC9	2560	12	18708	1.82695	1	1	0.999461
GOTERM_MF_DIRECT	GO:0032041~NAD-dependent histone deacetylase activity (H3-K14 specific)	3	0.103986	0.557025	HDAC5, HDAC2, HDAC9	2425	13	17446	1.66021	1	1	0.98078
Annotation Cluster 48	Enrichment Score: 0.946888059785959
Category	Term	Count	%	PValue	Genes	List Total	Pop Hits	Pop Total	Fold Enrichment	Bonferroni	Benjamini	FDR
GOTERM_BP_DIRECT	GO:0060213~positive regulation of nuclear-transcribed mRNA poly(A) tail shortening	6	0.207972	0.0171587	TNRC6C, BTG2, ZFP36, CPEB3, TOB1, TNRC6B	2502	12	18082	3.61351	1	0.648633	0.643453
GOTERM_BP_DIRECT	GO:1900153~positive regulation of nuclear-transcribed mRNA catabolic process, deadenylation-dependent decay	5	0.17331	0.142791	TNRC6C, ZFP36, CPEB3, TOB1, TNRC6B	2502	15	18082	2.40901	1	1	0.992186
GOTERM_CC_DIRECT	GO:0030014~CCR4-NOT complex	5	0.17331	0.156899	CNOT4, CNOT6, ZFP36, CPEB3, TOB1	2635	16	19662	2.33183	1	0.787944	0.727598
GOTERM_BP_DIRECT	GO:0035278~miRNA mediated inhibition of translation	4	0.138648	0.424269	TNRC6C, ZFP36, STAT3, TNRC6B	2502	17	18082	1.70047	1	1	0.992186
Annotation Cluster 49	Enrichment Score: 0.9382037175894595
Category	Term	Count	%	PValue	Genes	List Total	Pop Hits	Pop Total	Fold Enrichment	Bonferroni	Benjamini	FDR
PFAM	PF13912:C2H2-type zinc finger	57	1.97574	0.0102976	ZFP445, GM14403, ZFP329, ZFP646, PRDM2, ZFP606, ZFP729B, 2610044O15RIK8, ZFP74, ZFP30, ZFP874A, ZFP442, ZFP931, ZFP777, PEG3, ZFP3, ZFP617, ZFP41, ZFP493, ZSCAN26, GM10778, ZFP773, ZFP574, ZFP788, ZFP467, ZFP869, GM14305, ZFP746, MYNN, ZFP949, ZFP60, ZBTB44, REPIN1, ZFP11, ZFP263, ZFP384, ZSCAN12, ZIM1, E4F1, PATZ1, ZFP710, ZFP433, ZFP950, ZFP873, ZFP956, GM15446, ZBTB16, ZFP558, ZFP72, ZBTB11, Z…	2560	302	18708	1.37929	1	0.954661	0.953633
PFAM	PF00096:Zinc finger, C2H2 type	72	2.49567	0.180538	ZFP445, GM14403, ZFP329, ZFP646, ZFP606, ZFP729B, 2610044O15RIK8, ZFP874B, ZFP74, ZFP30, ZFP874A, ZFP282, ZFP442, ZFP931, ZFP777, ZFP655, KLF11, ZFP653, ZFP1, ZFP3, GTF3A, ZFP617, KLF15, ZFP41, ZSCAN21, ZFP493, FIZ1, ZSCAN26, GM10778, ZSCAN25, ZFP454, ZFP574, ZFP771, ZFP942, ZFP788, ZFP467, ZFP422, ZFP946, ZFP869, GM14305, ZFP746, ZFP944, MYNN, ZFP949, ZFP947, ZFP60, REPIN1, ZFP11, ZFP263, ZFP384…	2560	467	18708	1.12669	1	1	0.999461
PFAM	PF01352:KRAB box	46	1.59445	0.824293	ZFP942, ZFP788, ZFP445, ZFP946, ZFP869, GM14403, GM14305, POGK, ZFP746, ZFP944, ZFP949, ZFP947, ZFP606, ZFP60, ZFP729B, 2610044O15RIK8, ZFP874B, ZFP74, ZFP30, ZFP874A, ZFP263, ZIM1, ZKSCAN17, ZFP282, ZFP442, ZKSCAN1, ZFP777, ZFP931, ZFP655, ZFP433, ZFP950, ZFP1, GM15446, ZFP558, ZFP72, 2810021J22RIK, ZFP617, ZFP790, ZFP493, GM10778, ZFP773, ZFP597, ZFP454, ZFP112, ZFP871, ZFP110	2560	370	18708	0.908539	1	1	0.999461
Annotation Cluster 50	Enrichment Score: 0.9373242811079345
Category	Term	Count	%	PValue	Genes	List Total	Pop Hits	Pop Total	Fold Enrichment	Bonferroni	Benjamini	FDR
GOTERM_BP_DIRECT	GO:0035994~response to muscle stretch	7	0.242634	0.0220542	NFKBIA, GPI1, JUN, FOS, RELA, SLC8A1, SLC9A1	2502	17	18082	2.97583	1	0.73007	0.724239
BIOCARTA	m_cdmacPathway:Cadmium induces DNA synthesis and proliferation in macrophages	7	0.242634	0.0926689	NFKBIA, JUN, MYC, PRKCA, FOS, HRAS, RELA	268	16	1289	2.10424	1	1	1
BIOCARTA	m_41BBPathway:The 4-1BB-dependent immune response	4	0.138648	0.754401	NFKBIA, JUN, TRAF2, RELA	268	18	1289	1.06882	1	1	1
Annotation Cluster 51	Enrichment Score: 0.9178067047741015
Category	Term	Count	%	PValue	Genes	List Total	Pop Hits	Pop Total	Fold Enrichment	Bonferroni	Benjamini	FDR
GOTERM_MF_DIRECT	GO:0035925~mRNA 3'-UTR AU-rich region binding	6	0.207972	0.0174805	ZFP36, CPEB1, CPSF1, KHSRP, CPEB3, CPEB2	2425	12	17446	3.59711	1	0.391653	0.383908
KEGG_PATHWAY	mmu04320:Dorso-ventral axis formation	8	0.277296	0.0453915	CPEB1, SPIRE1, GRB2, CPEB3, CPEB2, ETS1, ETS2, EGFR	1053	25	7691	2.33725	0.999998	0.196398	0.160498
GOTERM_MF_DIRECT	GO:0008135~translation factor activity, RNA binding	4	0.138648	0.226757	CPEB1, EEF2K, CPEB3, CPEB2	2425	12	17446	2.39808	1	1	0.98078
GOTERM_MF_DIRECT	GO:0000900~translation repressor activity, nucleic acid binding	3	0.103986	0.36196	CPEB1, CPEB3, CPEB2	2425	9	17446	2.39808	1	1	0.98078
GOTERM_CC_DIRECT	GO:1990124~messenger ribonucleoprotein complex	3	0.103986	0.395563	CPEB1, CPEB3, CPEB2	2635	10	19662	2.23856	1	1	0.924425
Annotation Cluster 52	Enrichment Score: 0.8963078649235856
Category	Term	Count	%	PValue	Genes	List Total	Pop Hits	Pop Total	Fold Enrichment	Bonferroni	Benjamini	FDR
GOTERM_BP_DIRECT	GO:0030521~androgen receptor signaling pathway	7	0.242634	0.0480661	MED12, KDM3A, DAXX, MED13, THRAP3, PIAS2, MED17	2502	20	18082	2.52946	1	1	0.992186
GOTERM_BP_DIRECT	GO:0030518~intracellular steroid hormone receptor signaling pathway	6	0.207972	0.0745063	MED12, CALCOCO1, MED13, THRAP3, ESR1, MED17	2502	17	18082	2.55071	1	1	0.992186
GOTERM_MF_DIRECT	GO:0001104~RNA polymerase II transcription cofactor activity	9	0.311958	0.0778545	MED12, MED13, THRAP3, TDG, PPRC1, MED15, PPARGC1B, MED13L, MED17	2425	33	17446	1.96206	1	0.998568	0.978823
GOTERM_MF_DIRECT	GO:0046966~thyroid hormone receptor binding	7	0.242634	0.123245	MED12, RXRB, MED13, THRAP3, GTF2B, TAF7, MED17	2425	25	17446	2.01438	1	1	0.98078
GOTERM_CC_DIRECT	GO:0016592~mediator complex	7	0.242634	0.300334	MED12, MED13, THRAP3, MED15, PPARGC1B, MED13L, MED17	2635	34	19662	1.53627	1	1	0.924425
GOTERM_BP_DIRECT	GO:0006367~transcription initiation from RNA polymerase II promoter	7	0.242634	0.405943	MED12, GTF2A1, MED13, THRAP3, TAF7, TAF5, MED17	2502	37	18082	1.36727	1	1	0.992186
Annotation Cluster 53	Enrichment Score: 0.8874349951267481
Category	Term	Count	%	PValue	Genes	List Total	Pop Hits	Pop Total	Fold Enrichment	Bonferroni	Benjamini	FDR
GOTERM_CC_DIRECT	GO:0000421~autophagosome membrane	8	0.277296	0.0502112	VMP1, MAP1LC3B, RAB7, GABARAPL1, MAP1LC3A, WIPI1, ATG14, SNAP29	2635	26	19662	2.29596	1	0.373114	0.344539
PFAM	PF02991:Autophagy protein Atg8 ubiquitin like	3	0.103986	0.192902	MAP1LC3B, GABARAPL1, MAP1LC3A	2560	6	18708	3.65391	1	1	0.999461
GOTERM_BP_DIRECT	GO:0006995~cellular response to nitrogen starvation	4	0.138648	0.224676	MAP1LC3B, GABARAPL1, MAP1LC3A, RB1CC1	2502	12	18082	2.40901	1	1	0.992186
Annotation Cluster 54	Enrichment Score: 0.8856052059442057
Category	Term	Count	%	PValue	Genes	List Total	Pop Hits	Pop Total	Fold Enrichment	Bonferroni	Benjamini	FDR
PFAM	PF07717:Oligonucleotide/oligosaccharide-binding (OB)-fold	6	0.207972	0.0716442	DHX40, DHX30, DHX8, DHX57, DHX15, DHX38	2560	17	18708	2.57923	1	1	0.999461
PFAM	PF04408:Helicase associated domain (HA2)	6	0.207972	0.0884743	DHX40, DHX30, DHX8, DHX57, DHX15, DHX38	2560	18	18708	2.43594	1	1	0.999461
GOTERM_MF_DIRECT	GO:0008026~ATP-dependent helicase activity	6	0.207972	0.347685	DHX40, DHX30, DHX8, DHX15, IGHMBP2, SNRNP200	2425	28	17446	1.54162	1	1	0.98078
Annotation Cluster 55	Enrichment Score: 0.8767618756606467
Category	Term	Count	%	PValue	Genes	List Total	Pop Hits	Pop Total	Fold Enrichment	Bonferroni	Benjamini	FDR
GOTERM_BP_DIRECT	GO:0006471~protein ADP-ribosylation	7	0.242634	0.0480661	PARP10, ART1, PARP4, TNKS, PARP16, ART5, ART3	2502	20	18082	2.52946	1	1	0.992186
PFAM	PF01129:NAD:arginine ADP-ribosyltransferase	3	0.103986	0.192902	ART1, ART5, ART3	2560	6	18708	3.65391	1	1	0.999461
GOTERM_MF_DIRECT	GO:0003956~NAD(P)+-protein-arginine ADP-ribosyltransferase activity	3	0.103986	0.252661	ART1, ART5, ART3	2425	7	17446	3.08324	1	1	0.98078
Annotation Cluster 56	Enrichment Score: 0.8602373402688871
Category	Term	Count	%	PValue	Genes	List Total	Pop Hits	Pop Total	Fold Enrichment	Bonferroni	Benjamini	FDR
GOTERM_BP_DIRECT	GO:0032924~activin receptor signaling pathway	6	0.207972	0.0342308	ACVR1, SMAD3, HFE2, INHBB, ACVR1B, TGFBR1	2502	14	18082	3.09729	1	0.94203	0.934507
PFAM	PF08515:Transforming growth factor beta type I GS-motif	4	0.138648	0.0583725	ACVR1, ACVR1B, BMPR1B, TGFBR1	2560	7	18708	4.17589	1	1	0.999461
GOTERM_MF_DIRECT	GO:0005025~transforming growth factor beta receptor activity, type I	3	0.103986	0.0954698	ACVR1, BMPR1B, TGFBR1	2425	4	17446	5.39567	1	1	0.98078
PFAM	PF01064:Activin types I and II receptor domain	4	0.138648	0.182176	ACVR1, ACVR1B, BMPR1B, TGFBR1	2560	11	18708	2.65739	1	1	0.999461
GOTERM_BP_DIRECT	GO:0007178~transmembrane receptor protein serine/threonine kinase signaling pathway	6	0.207972	0.204367	ACVR1, PPM1L, ACVR1B, BMPR1B, TGFBR1, PAKAP	2502	23	18082	1.88531	1	1	0.992186
GOTERM_MF_DIRECT	GO:0004675~transmembrane receptor protein serine/threonine kinase activity	4	0.138648	0.266428	ACVR1, ACVR1B, BMPR1B, TGFBR1	2425	13	17446	2.21361	1	1	0.98078
GOTERM_BP_DIRECT	GO:0010862~positive regulation of pathway-restricted SMAD protein phosphorylation	8	0.277296	0.502764	ACVR1, GDF11, TGFB2, SMAD4, BMP1, INHBB, ACVR1B, TGFBR1	2502	48	18082	1.2045	1	1	0.992186
Annotation Cluster 57	Enrichment Score: 0.8519725657455671
Category	Term	Count	%	PValue	Genes	List Total	Pop Hits	Pop Total	Fold Enrichment	Bonferroni	Benjamini	FDR
GOTERM_BP_DIRECT	GO:0060982~coronary artery morphogenesis	4	0.138648	0.116764	NRP1, SEC24B, TGFBR1, VEGFA	2502	9	18082	3.21201	1	1	0.992186
GOTERM_BP_DIRECT	GO:0048844~artery morphogenesis	7	0.242634	0.121242	NRP1, PRRX1, ZMIZ1, CHD7, RBPJ, TGFBR1, VEGFA	2502	25	18082	2.02357	1	1	0.992186
GOTERM_BP_DIRECT	GO:0060978~angiogenesis involved in coronary vascular morphogenesis	3	0.103986	0.19639	NRP1, TGFBR1, VEGFA	2502	6	18082	3.61351	1	1	0.992186
Annotation Cluster 58	Enrichment Score: 0.8470133686113678
Category	Term	Count	%	PValue	Genes	List Total	Pop Hits	Pop Total	Fold Enrichment	Bonferroni	Benjamini	FDR
GOTERM_CC_DIRECT	GO:0070110~ciliary neurotrophic factor receptor complex	3	0.103986	0.0490178	CNTFR, IL6RA, IL6ST	2635	3	19662	7.46186	1	0.367231	0.339106
GOTERM_MF_DIRECT	GO:0004897~ciliary neurotrophic factor receptor activity	3	0.103986	0.0954698	CNTFR, IL6RA, IL6ST	2425	4	17446	5.39567	1	1	0.98078
GOTERM_BP_DIRECT	GO:0070120~ciliary neurotrophic factor-mediated signaling pathway	3	0.103986	0.143653	CNTFR, IL6RA, IL6ST	2502	5	18082	4.33621	1	1	0.992186
GOTERM_MF_DIRECT	GO:0004896~cytokine receptor activity	7	0.242634	0.608714	GHR, CNTFR, IFNGR1, IFNGR2, IL6RA, IL6ST, OSMR	2425	45	17446	1.1191	1	1	0.98078
Annotation Cluster 59	Enrichment Score: 0.8456493886696528
Category	Term	Count	%	PValue	Genes	List Total	Pop Hits	Pop Total	Fold Enrichment	Bonferroni	Benjamini	FDR
PFAM	PF00757:Furin-like cysteine rich region	4	0.138648	0.0583725	ERBB3, INSR, EGFR, IGF1R	2560	7	18708	4.17589	1	1	0.999461
PFAM	PF01030:Receptor L domain	4	0.138648	0.0583725	ERBB3, INSR, EGFR, IGF1R	2560	7	18708	4.17589	1	1	0.999461
GOTERM_MF_DIRECT	GO:0004716~receptor signaling protein tyrosine kinase activity	3	0.103986	0.252661	ERBB3, INSR, EGFR	2425	7	17446	3.08324	1	1	0.98078
GOTERM_MF_DIRECT	GO:0004714~transmembrane receptor protein tyrosine kinase activity	9	0.311958	0.481334	RET, FLT1, ERBB3, INSR, NPTN, KDR, EGFR, IGF1R, FGFR1	2425	54	17446	1.19904	1	1	0.98078
Annotation Cluster 60	Enrichment Score: 0.8262721131657981
Category	Term	Count	%	PValue	Genes	List Total	Pop Hits	Pop Total	Fold Enrichment	Bonferroni	Benjamini	FDR
BIOCARTA	m_mta3Pathway:Downregulated of MTA-3 in ER-negative Breast Tumors	8	0.277296	0.099297	TUBA1C, TUBA1B, TUBA1A, HSPB2, HSPB1, CTSD, ESR1, TUBA4A	268	20	1289	1.92388	1	1	1
KEGG_PATHWAY	mmu04540:Gap junction	17	0.589255	0.121265	ITPR1, PDGFB, PRKCA, ADCY2, CSNK1D, TUBB4B, ADCY7, TUBA4A, EGFR, TUBA1C, NRAS, TUBB2B, TUBA1B, TUBA1A, GRB2, PRKACA, HRAS	1053	86	7691	1.44379	1	0.380144	0.310656
PFAM	PF03953:Tubulin C-terminal domain	6	0.207972	0.127586	TUBA1C, TUBA1B, TUBB2B, TUBA1A, TUBB4B, TUBA4A	2560	20	18708	2.19234	1	1	0.999461
PFAM	PF00091:Tubulin/FtsZ family, GTPase domain	6	0.207972	0.127586	TUBA1C, TUBA1B, TUBB2B, TUBA1A, TUBB4B, TUBA4A	2560	20	18708	2.19234	1	1	0.999461
GOTERM_BP_DIRECT	GO:0007017~microtubule-based process	9	0.311958	0.198453	TUBA1C, TUBA1B, TUBB2B, TUBA1A, XRN2, DYNLL1, TUBB4B, DYNLL2, TUBA4A	2502	41	18082	1.58642	1	1	0.992186
GOTERM_MF_DIRECT	GO:0005200~structural constituent of cytoskeleton	14	0.485269	0.283423	MYOM1, MYBPC2, ODF2, ANK3, TUBB4B, SPTB, TUBA4A, MYOM2, ACTG1, TUBA1C, EPB41L5, TUBB2B, TUBA1B, TUBA1A	2425	78	17446	1.29127	1	1	0.98078
Annotation Cluster 61	Enrichment Score: 0.810531943577087
Category	Term	Count	%	PValue	Genes	List Total	Pop Hits	Pop Total	Fold Enrichment	Bonferroni	Benjamini	FDR
KEGG_PATHWAY	mmu04668:TNF signaling pathway	22	0.762565	0.0629925	MAP2K3, CEBPB, JUN, CSF1, TNFAIP3, PIK3CD, TRAF2, FOS, PIK3R1, CFLAR, RELA, NFKBIA, MAPK9, ITCH, RPS6KA5, TRAF3, CREB3L1, CREB3L2, MAP2K7, JUNB, ATF4, MAP2K6	1053	109	7691	1.47418	1	0.245149	0.200337
KEGG_PATHWAY	mmu04380:Osteoclast differentiation	22	0.762565	0.194206	TGFB2, JUN, CSF1, IFNGR1, STAT1, IFNGR2, STAT2, FHL2, PIK3CD, TRAF2, FOS, PIK3R1, RELA, TGFBR1, NFKBIA, MAPK9, SOCS1, GRB2, MAP2K7, SQSTM1, JUNB, MAP2K6	1053	126	7691	1.27528	1	0.516032	0.421704
KEGG_PATHWAY	mmu04620:Toll-like receptor signaling pathway	17	0.589255	0.302589	MAP2K3, JUN, STAT1, PIK3CD, FOS, PIK3R1, RELA, TIRAP, NFKBIA, MAPK9, TBK1, TRAF3, TOLLIP, IRF5, MAP2K7, TLR4, MAP2K6	1053	101	7691	1.22937	1	0.654437	0.534809
Annotation Cluster 62	Enrichment Score: 0.7698424496683911
Category	Term	Count	%	PValue	Genes	List Total	Pop Hits	Pop Total	Fold Enrichment	Bonferroni	Benjamini	FDR
KEGG_PATHWAY	mmu00061:Fatty acid biosynthesis	6	0.207972	0.0327061	ACSL1, FASN, ACSL4, ACSL3, ACACB, ACACA	1053	14	7691	3.13024	0.999907	0.154661	0.12639
GOTERM_BP_DIRECT	GO:0015908~fatty acid transport	6	0.207972	0.0918928	SLC27A1, SLC25A17, ACSL1, ACSL4, CD36, PPARD	2502	18	18082	2.40901	1	1	0.992186
GOTERM_MF_DIRECT	GO:0004467~long-chain fatty acid-CoA ligase activity	4	0.138648	0.266428	SLC27A1, ACSL1, ACSL4, ACSL3	2425	13	17446	2.21361	1	1	0.98078
GOTERM_MF_DIRECT	GO:0102391~decanoate--CoA ligase activity	3	0.103986	0.307748	ACSL1, ACSL4, ACSL3	2425	8	17446	2.69784	1	1	0.98078
PFAM	PF00501:AMP-binding enzyme	5	0.17331	0.57425	SLC27A1, ACSL1, ACSL4, ACSL3, ACSS1	2560	29	18708	1.25997	1	1	0.999461
Annotation Cluster 63	Enrichment Score: 0.7485105572265396
Category	Term	Count	%	PValue	Genes	List Total	Pop Hits	Pop Total	Fold Enrichment	Bonferroni	Benjamini	FDR
GOTERM_BP_DIRECT	GO:0048841~regulation of axon extension involved in axon guidance	5	0.17331	0.00901395	NRP1, PLXND1, SEMA3A, PLXNA1, PLXNA4	2502	7	18082	5.16216	1	0.466592	0.462866
GOTERM_BP_DIRECT	GO:0060666~dichotomous subdivision of terminal units involved in salivary gland branching	4	0.138648	0.0212576	NRP1, PLXND1, SEMA3A, PLXNA1	2502	5	18082	5.78161	1	0.716044	0.710326
GOTERM_BP_DIRECT	GO:0021785~branchiomotor neuron axon guidance	5	0.17331	0.0538477	NRP1, PLXND1, SEMA3A, PLXNA1, PLXNA4	2502	11	18082	3.28501	1	1	0.992186
GOTERM_BP_DIRECT	GO:1902287~semaphorin-plexin signaling pathway involved in axon guidance	5	0.17331	0.0932717	NRP1, PLXND1, SEMA3A, PLXNA1, PLXNA4	2502	13	18082	2.77962	1	1	0.992186
GOTERM_BP_DIRECT	GO:0071526~semaphorin-plexin signaling pathway	8	0.277296	0.181735	SEMA6C, NRP1, PLXND1, SEMA3A, SEMA6D, SEMA3G, PLXNA1, PLXNA4	2502	34	18082	1.70047	1	1	0.992186
GOTERM_BP_DIRECT	GO:0021637~trigeminal nerve structural organization	3	0.103986	0.19639	NRP1, SEMA3A, PLXNA4	2502	6	18082	3.61351	1	1	0.992186
PFAM	PF01403:Sema domain	7	0.242634	0.243486	SEMA6C, PLXND1, SEMA3A, SEMA6D, SEMA3G, PLXNA1, PLXNA4	2560	31	18708	1.65015	1	1	0.999461
GOTERM_MF_DIRECT	GO:0017154~semaphorin receptor activity	4	0.138648	0.266428	NRP1, PLXND1, PLXNA1, PLXNA4	2425	13	17446	2.21361	1	1	0.98078
GOTERM_CC_DIRECT	GO:0002116~semaphorin receptor complex	3	0.103986	0.34444	PLXND1, PLXNA1, PLXNA4	2635	9	19662	2.48729	1	1	0.924425
PFAM	PF08337:Plexin cytoplasmic RasGAP domain	3	0.103986	0.35438	PLXND1, PLXNA1, PLXNA4	2560	9	18708	2.43594	1	1	0.999461
GOTERM_BP_DIRECT	GO:0021612~facial nerve structural organization	3	0.103986	0.412099	NRP1, SEMA3A, PLXNA4	2502	10	18082	2.16811	1	1	0.992186
GOTERM_BP_DIRECT	GO:0008045~motor neuron axon guidance	5	0.17331	0.554573	NRP1, CXCL12, SEMA3A, PLXNA4, FOXP1	2502	28	18082	1.29054	1	1	0.992186
PFAM	PF01437:Plexin repeat	4	0.138648	0.68418	PLXND1, SEMA6D, PLXNA1, PLXNA4	2560	25	18708	1.16925	1	1	0.999461
PFAM	PF01833:IPT/TIG domain	3	0.103986	0.780158	PLXND1, PLXNA1, PLXNA4	2560	20	18708	1.09617	1	1	0.999461
Annotation Cluster 64	Enrichment Score: 0.7479628069112717
Category	Term	Count	%	PValue	Genes	List Total	Pop Hits	Pop Total	Fold Enrichment	Bonferroni	Benjamini	FDR
PFAM	PF00175:Oxidoreductase NAD-binding domain	5	0.17331	0.0697849	CYB5R4, OXNAD1, POR, NDOR1, NOS2	2560	12	18708	3.04492	1	1	0.999461
PFAM	PF00667:FAD binding domain	3	0.103986	0.192902	POR, NDOR1, NOS2	2560	6	18708	3.65391	1	1	0.999461
PFAM	PF00258:Flavodoxin	3	0.103986	0.246714	POR, NDOR1, NOS2	2560	7	18708	3.13192	1	1	0.999461
GOTERM_MF_DIRECT	GO:0010181~FMN binding	4	0.138648	0.306801	POR, NDOR1, NOS2, CREG1	2425	14	17446	2.05549	1	1	0.98078
Annotation Cluster 65	Enrichment Score: 0.7413179347402443
Category	Term	Count	%	PValue	Genes	List Total	Pop Hits	Pop Total	Fold Enrichment	Bonferroni	Benjamini	FDR
GOTERM_BP_DIRECT	GO:0032402~melanosome transport	6	0.207972	0.0590792	BLOC1S5, BLOC1S6, MREG, DCTN1, RAB27A, RAB11B	2502	16	18082	2.71013	1	1	0.992186
GOTERM_BP_DIRECT	GO:0030318~melanocyte differentiation	6	0.207972	0.132189	BLOC1S6, MEF2C, MREG, EDNRB, EDN3, RAB27A	2502	20	18082	2.16811	1	1	0.992186
GOTERM_BP_DIRECT	GO:0043473~pigmentation	6	0.207972	0.76457	BLOC1S6, MREG, EDNRB, MYC, RAB27A, HPS5	2502	45	18082	0.963602	1	1	0.992186
Annotation Cluster 66	Enrichment Score: 0.7234167129328379
Category	Term	Count	%	PValue	Genes	List Total	Pop Hits	Pop Total	Fold Enrichment	Bonferroni	Benjamini	FDR
KEGG_PATHWAY	mmu04925:Aldosterone synthesis and secretion	20	0.693241	0.0215062	CAMK2D, DAGLA, CAMK2A, ITPR1, PRKCA, ADCY2, ADCY7, CACNA1G, CACNA1I, LIPE, CREB3L1, CREB3L2, ORAI1, CALM3, CAMK1, CALM1, PRKACA, LDLR, CALM2, ATF4	1053	86	7691	1.69858	0.997679	0.120005	0.0980684
KEGG_PATHWAY	mmu04713:Circadian entrainment	21	0.727903	0.0409075	RYR1, CAMK2D, CAMK2A, ITPR1, PRKCA, ADCY2, FOS, GNG11, ADCY7, CACNA1G, PER1, CACNA1I, RPS6KA5, GNG5, GNG7, GNB1, CALM3, GNB5, CALM1, PRKACA, CALM2	1053	98	7691	1.56512	0.999991	0.184084	0.150434
KEGG_PATHWAY	mmu04261:Adrenergic signaling in cardiomyocytes	28	0.970537	0.0449851	CAMK2D, CAMK2A, ATP1A2, ADCY2, ADRA1A, ADCY7, SLC9A1, CACNG6, PPP2CA, RPS6KA5, CREB3L1, CREB3L2, SCN7A, PRKACA, SCN1B, TPM4, PPP2R5A, ATP1B4, PPP2R5D, PRKCA, PPP2R3A, CACNA2D4, PPP2R2D, CALM3, CALM1, CALM2, RAPGEF3, ATF4	1053	142	7691	1.4402	0.999997	0.196398	0.160498
KEGG_PATHWAY	mmu04971:Gastric acid secretion	15	0.519931	0.107387	MYLK2, CAMK2D, CAMK2A, ITPR1, ATP1B4, ATP1A2, PRKCA, ADCY2, ADCY7, SLC9A1, MYLK4, CALM3, CALM1, PRKACA, CALM2	1053	72	7691	1.52164	1	0.344379	0.281428
KEGG_PATHWAY	mmu04970:Salivary secretion	14	0.485269	0.248743	SLC12A2, ITPR1, ATP1B4, ATP1A2, PRKCA, ADCY2, ADCY7, ADRA1A, SLC9A1, ADRB3, CALM3, CALM1, PRKACA, CALM2	1053	77	7691	1.32798	1	0.588503	0.480927
KEGG_PATHWAY	mmu04020:Calcium signaling pathway	29	1.0052	0.258789	RYR1, PTGFR, MYLK2, CAMK2D, CAMK2A, ITPR1, ATP2A1, ADCY2, ADRA1A, ADCY7, EGFR, SLC8A1, CACNA1G, MYLK4, CACNA1I, EDNRB, ERBB3, PRKACA, NOS2, PRKCA, ITPKC, ADRB3, STIM2, ORAI1, CALM3, PLCD3, CALM1, CALM2, PLCD4	1053	180	7691	1.17674	1	0.601684	0.491698
KEGG_PATHWAY	mmu04022:cGMP-PKG signaling pathway	26	0.901213	0.298917	MYLK2, ROCK2, ITPR1, IRS2, ATP2A1, ATP1A2, ADCY2, ADRA1A, ADCY7, SLC8A1, MYLK4, GNA13, EDNRB, CREB3L1, CREB3L2, GNA12, MEF2D, VASP, MEF2C, INSR, ATP1B4, ADRB3, CALM3, CALM1, CALM2, ATF4	1053	163	7691	1.16504	1	0.654437	0.534809
KEGG_PATHWAY	mmu04918:Thyroid hormone synthesis	12	0.415945	0.359332	CREB3L1, CREB3L2, GSR, ITPR1, ATP1B4, ATP1A2, PRKCA, ADCY2, PRKACA, ADCY7, PDIA4, ATF4	1053	70	7691	1.2521	1	0.731779	0.598013
KEGG_PATHWAY	mmu04911:Insulin secretion	13	0.450607	0.518099	CAMK2D, RAB3A, CAMK2A, ATP1B4, ATP1A2, PRKCA, ADCY2, ADCY7, CREB3L1, CREB3L2, KCNN2, PRKACA, ATF4	1053	86	7691	1.10408	1	0.894583	0.731057
KEGG_PATHWAY	mmu04270:Vascular smooth muscle contraction	16	0.554593	0.768548	MYLK2, PRKCH, CALCRL, ROCK2, ITPR1, PRKCA, ADCY2, ADCY7, ADRA1A, MYLK4, GNA13, GNA12, CALM3, CALM1, PRKACA, CALM2	1053	127	7691	0.920176	1	1	0.820144
KEGG_PATHWAY	mmu04972:Pancreatic secretion	10	0.34662	0.942328	SLC12A2, ITPR1, ATP1B4, ATP2A1, ATP1A2, PRKCA, ADCY2, SLC4A4, ADCY7, SLC9A1	1053	100	7691	0.730389	1	1	0.942328
Annotation Cluster 67	Enrichment Score: 0.7232030074016017
Category	Term	Count	%	PValue	Genes	List Total	Pop Hits	Pop Total	Fold Enrichment	Bonferroni	Benjamini	FDR
PFAM	PF00626:Gelsolin repeat	5	0.17331	0.113266	SVIL, SEC24B, SEC24A, FLII, SEC24D	2560	14	18708	2.60993	1	1	0.999461
PFAM	PF04810:Sec23/Sec24 zinc finger	3	0.103986	0.192902	SEC24B, SEC24A, SEC24D	2560	6	18708	3.65391	1	1	0.999461
PFAM	PF04811:Sec23/Sec24 trunk domain	3	0.103986	0.192902	SEC24B, SEC24A, SEC24D	2560	6	18708	3.65391	1	1	0.999461
PFAM	PF04815:Sec23/Sec24 helical domain	3	0.103986	0.192902	SEC24B, SEC24A, SEC24D	2560	6	18708	3.65391	1	1	0.999461
PFAM	PF08033:Sec23/Sec24 beta-sandwich domain	3	0.103986	0.192902	SEC24B, SEC24A, SEC24D	2560	6	18708	3.65391	1	1	0.999461
GOTERM_CC_DIRECT	GO:0030127~COPII vesicle coat	3	0.103986	0.291969	SEC24B, SEC24A, SEC24D	2635	8	19662	2.7982	1	1	0.924425
Annotation Cluster 68	Enrichment Score: 0.7217807537925401
Category	Term	Count	%	PValue	Genes	List Total	Pop Hits	Pop Total	Fold Enrichment	Bonferroni	Benjamini	FDR
GOTERM_CC_DIRECT	GO:0032797~SMN complex	5	0.17331	0.0654585	DDX20, IGHMBP2, GEMIN5, GEMIN7, ZPR1	2635	12	19662	3.10911	1	0.443178	0.409237
GOTERM_BP_DIRECT	GO:0000387~spliceosomal snRNP assembly	6	0.207972	0.286393	SART1, DDX20, GEMIN5, GEMIN7, SNRPF, RBM22	2502	26	18082	1.66777	1	1	0.992186
GOTERM_CC_DIRECT	GO:0034719~SMN-Sm protein complex	4	0.138648	0.364527	DDX20, GEMIN5, GEMIN7, SNRPF	2635	16	19662	1.86546	1	1	0.924425
Annotation Cluster 69	Enrichment Score: 0.716646275705787
Category	Term	Count	%	PValue	Genes	List Total	Pop Hits	Pop Total	Fold Enrichment	Bonferroni	Benjamini	FDR
PFAM	PF00170:bZIP transcription factor	8	0.277296	0.0914467	XBP1, JUN, CREB3L1, CREB3L2, FOS, ATF6, JUNB, ATF4	2560	29	18708	2.01595	1	1	0.999461
GOTERM_MF_DIRECT	GO:0035497~cAMP response element binding	5	0.17331	0.0945194	JUN, CREB3L1, CREB3L2, E4F1, ATF6	2425	13	17446	2.76701	1	1	0.98078
KEGG_PATHWAY	mmu05030:Cocaine addiction	6	0.207972	0.819167	JUN, CREB3L1, CREB3L2, PRKACA, RELA, ATF4	1053	49	7691	0.894354	1	1	0.820144
Annotation Cluster 70	Enrichment Score: 0.7102966325329197
Category	Term	Count	%	PValue	Genes	List Total	Pop Hits	Pop Total	Fold Enrichment	Bonferroni	Benjamini	FDR
GOTERM_MF_DIRECT	GO:0008234~cysteine-type peptidase activity	30	1.03986	0.0183333	USP13, OTUB2, USP14, USP36, OTUD5, USP12, TNFAIP3, UFSP1, USP19, FAM188B, VCPIP1, CASP12, CTSL, SENP8, FAM63B, FAM63A, CTSF, USP30, PGPEP1, CTSC, ZRANB1, CTLA2A, USP42, USP5, USP3, USP22, CFLAR, USP28, SENP3, PIGK	2425	141	17446	1.53069	1	0.396802	0.388956
GOTERM_MF_DIRECT	GO:0008233~peptidase activity	72	2.49567	0.55566	USP36, OTUD5, SPPL2B, PREP, TNFAIP3, ECE1, PRSS23, MYSM1, UFSP1, SCPEP1, ADAMTS3, CASP12, ADAMTSL4, CTSL, SENP8, LONP2, CPXM1, CTSF, USP30, PGPEP1, CTSD, CTSC, USP42, USP5, DESI2, USP3, SENP3, ADAMTS20, BACE1, PSMA5, ADAM19, MMP11, PSMA1, MMP15, PIGK, DPEP1, USP13, OTUB2, USP14, ENPEP, HTRA3, USP12, PAPLN, FURIN, PSEN1, USP19, PSMA7, PSMB10, ZMPSTE24, ADAMTS16, FAM188B, VCPIP1, APH1C, PSMB4, ERMP…	2425	516	17446	1.00385	1	1	0.98078
GOTERM_BP_DIRECT	GO:0006508~proteolysis	77	2.66898	0.726207	USP36, OTUD5, SPPL2B, PREP, TNFAIP3, CBLB, ECE1, PRSS23, MYSM1, UFSP1, PSMD8, SCPEP1, CASP12, CTSL, SENP8, LONP2, CPXM1, CTSF, USP30, PGPEP1, ADAMTS9, CTSD, CTSC, USP42, USP5, USP3, RHBDF2, PCOLCE, SENP3, CLPX, ADAMTS20, BACE1, PSMA5, ADAM19, MMP11, PSMA1, MMP15, PIGK, DPEP1, USP13, OTUB2, USP14, ENPEP, PEF1, HTRA3, USP12, FURIN, PSEN1, USP19, PSMA7, PSMB10, ZMPSTE24, ADAMTS16, FAM188B, VCPIP1, D…	2502	582	18082	0.956152	1	1	0.992186
Annotation Cluster 71	Enrichment Score: 0.6503096687488792
Category	Term	Count	%	PValue	Genes	List Total	Pop Hits	Pop Total	Fold Enrichment	Bonferroni	Benjamini	FDR
GOTERM_BP_DIRECT	GO:0048015~phosphatidylinositol-mediated signaling	9	0.311958	0.115002	NPR3, NCS1, PIK3CD, IRS2, PIK3C3, IGF1, CAR8, IGF1R, PIK3C2B	2502	36	18082	1.80675	1	1	0.992186
GOTERM_BP_DIRECT	GO:0046854~phosphatidylinositol phosphorylation	7	0.242634	0.121242	PIK3CD, PIK3C3, PIK3R1, IP6K1, EFR3B, PI4K2A, PIK3C2B	2502	25	18082	2.02357	1	1	0.992186
GOTERM_MF_DIRECT	GO:0016303~1-phosphatidylinositol-3-kinase activity	4	0.138648	0.188366	PIK3CD, PIK3C3, PIK3R1, PIK3C2B	2425	11	17446	2.61608	1	1	0.98078
PFAM	PF00454:Phosphatidylinositol 3- and 4-kinase	5	0.17331	0.225132	PIK3CD, PIK3C3, MTOR, PI4K2A, PIK3C2B	2560	18	18708	2.02995	1	1	0.999461
PFAM	PF00792:Phosphoinositide 3-kinase C2	3	0.103986	0.30091	PIK3CD, PIK3C3, PIK3C2B	2560	8	18708	2.74043	1	1	0.999461
PFAM	PF00613:Phosphoinositide 3-kinase family, accessory domain (PIK domain)	3	0.103986	0.35438	PIK3CD, PIK3C3, PIK3C2B	2560	9	18708	2.43594	1	1	0.999461
GOTERM_CC_DIRECT	GO:0005942~phosphatidylinositol 3-kinase complex	3	0.103986	0.444759	PIK3CD, PIK3R1, PIK3C2B	2635	11	19662	2.03505	1	1	0.924425
Annotation Cluster 72	Enrichment Score: 0.64988137371718
Category	Term	Count	%	PValue	Genes	List Total	Pop Hits	Pop Total	Fold Enrichment	Bonferroni	Benjamini	FDR
PFAM	PF00962:Adenosine/AMP deaminase	3	0.103986	0.140957	ADAL, AMPD2, AMPD3	2560	5	18708	4.38469	1	1	0.999461
GOTERM_MF_DIRECT	GO:0019239~deaminase activity	4	0.138648	0.151891	ADAL, RPUSD2, AMPD2, AMPD3	2425	10	17446	2.87769	1	1	0.98078
GOTERM_BP_DIRECT	GO:0009117~nucleotide metabolic process	5	0.17331	0.524491	ADAL, NT5C1A, AMPD2, AMPD3, NME1	2502	27	18082	1.33834	1	1	0.992186
Annotation Cluster 73	Enrichment Score: 0.6492499842245866
Category	Term	Count	%	PValue	Genes	List Total	Pop Hits	Pop Total	Fold Enrichment	Bonferroni	Benjamini	FDR
GOTERM_MF_DIRECT	GO:0005520~insulin-like growth factor binding	7	0.242634	0.0890448	IGFBP5, HTRA3, IGFBP7, WISP1, CYR61, IGF1R, CTGF	2425	23	17446	2.18955	1	1	0.98078
PFAM	PF00219:Insulin-like growth factor binding protein	6	0.207972	0.127586	IGFBP5, HTRA3, IGFBP7, WISP1, CYR61, CTGF	2560	20	18708	2.19234	1	1	0.999461
GOTERM_BP_DIRECT	GO:0001558~regulation of cell growth	11	0.381282	0.276272	STK11, IGFBP5, HTRA3, FAM107A, WFDC1, IGFBP7, HRASLS, WISP1, FBLN5, CYR61, CTGF	2502	58	18082	1.37064	1	1	0.992186
PFAM	PF00093:von Willebrand factor type C domain	6	0.207972	0.306512	COL3A1, FRAS1, THBS1, WISP1, CYR61, CTGF	2560	27	18708	1.62396	1	1	0.999461
PFAM	PF00007:Cystine-knot domain	3	0.103986	0.589597	WISP1, CYR61, CTGF	2560	14	18708	1.56596	1	1	0.999461
Annotation Cluster 74	Enrichment Score: 0.6413963350112558
Category	Term	Count	%	PValue	Genes	List Total	Pop Hits	Pop Total	Fold Enrichment	Bonferroni	Benjamini	FDR
GOTERM_MF_DIRECT	GO:0004812~aminoacyl-tRNA ligase activity	9	0.311958	0.165474	NARS, VARS, LARS, MARS, TARS, SARS, IARS, EPRS, AARS	2425	39	17446	1.66021	1	1	0.98078
GOTERM_MF_DIRECT	GO:0002161~aminoacyl-tRNA editing activity	4	0.138648	0.188366	VARS, LARS, IARS, AARS	2425	11	17446	2.61608	1	1	0.98078
PFAM	PF00133:tRNA synthetases class I (I, L, M and V)	3	0.103986	0.192902	VARS, LARS, IARS	2560	6	18708	3.65391	1	1	0.999461
PFAM	PF08264:Anticodon-binding domain of tRNA	3	0.103986	0.192902	VARS, LARS, IARS	2560	6	18708	3.65391	1	1	0.999461
GOTERM_BP_DIRECT	GO:0006418~tRNA aminoacylation for protein translation	8	0.277296	0.222877	NARS, VARS, LARS, MARS, TARS, SARS, IARS, EPRS	2502	36	18082	1.606	1	1	0.992186
PFAM	PF00587:tRNA synthetase class II core domain (G, H, P, S and T)	3	0.103986	0.30091	TARS, SARS, EPRS	2560	8	18708	2.74043	1	1	0.999461
KEGG_PATHWAY	mmu00970:Aminoacyl-tRNA biosynthesis	11	0.381282	0.416215	NARS, VARS, LARS, MARS, TARS, SARS, IARS, QRSL1, EPRS, PSTK, AARS	1053	66	7691	1.21732	1	0.791176	0.646552
Annotation Cluster 75	Enrichment Score: 0.6363660046506812
Category	Term	Count	%	PValue	Genes	List Total	Pop Hits	Pop Total	Fold Enrichment	Bonferroni	Benjamini	FDR
GOTERM_BP_DIRECT	GO:0016024~CDP-diacylglycerol biosynthetic process	5	0.17331	0.0932717	AGPAT5, AGPAT9, GPAM, AGPAT3, CDS2	2502	13	18082	2.77962	1	1	0.992186
GOTERM_BP_DIRECT	GO:0008654~phospholipid biosynthetic process	12	0.415945	0.18533	AGPAT5, CHKB, CHKA, AGPAT9, GPAM, PTPMT1, MBOAT1, PIP5K1A, FITM2, AGPAT3, PPARD, CDS2	2502	59	18082	1.4699	1	1	0.992186
GOTERM_MF_DIRECT	GO:0003841~1-acylglycerol-3-phosphate O-acyltransferase activity	3	0.103986	0.36196	AGPAT5, AGPAT9, AGPAT3	2425	9	17446	2.39808	1	1	0.98078
PFAM	PF01553:Acyltransferase	4	0.138648	0.455177	AGPAT5, AGPAT9, GPAM, AGPAT3	2560	18	18708	1.62396	1	1	0.999461
Annotation Cluster 76	Enrichment Score: 0.6356372916973325
Category	Term	Count	%	PValue	Genes	List Total	Pop Hits	Pop Total	Fold Enrichment	Bonferroni	Benjamini	FDR
PFAM	PF06046:Exocyst complex component Sec6	3	0.103986	0.140957	EXOC3L2, EXOC3L4, TNFAIP2	2560	5	18708	4.38469	1	1	0.999461
GOTERM_CC_DIRECT	GO:0000145~exocyst	5	0.17331	0.244343	EXOC3L2, EXOC3L4, EXOC4, TNFAIP2, WASH1	2635	19	19662	1.96365	1	0.980638	0.905534
GOTERM_BP_DIRECT	GO:0051601~exocyst localization	3	0.103986	0.359752	EXOC3L2, EXOC3L4, TNFAIP2	2502	9	18082	2.40901	1	1	0.992186
Annotation Cluster 77	Enrichment Score: 0.6331942898457833
Category	Term	Count	%	PValue	Genes	List Total	Pop Hits	Pop Total	Fold Enrichment	Bonferroni	Benjamini	FDR
GOTERM_BP_DIRECT	GO:0042759~long-chain fatty acid biosynthetic process	4	0.138648	0.116764	SCD2, ELOVL6, SCD1, FADS1	2502	9	18082	3.21201	1	1	0.992186
GOTERM_MF_DIRECT	GO:0016717~oxidoreductase activity, acting on paired donors, with oxidation of a pair of donors resulting in the reduction of molecular oxygen to two molecules of water	3	0.103986	0.144766	SCD2, SCD1, FADS1	2425	5	17446	4.31654	1	1	0.98078
GOTERM_BP_DIRECT	GO:0006636~unsaturated fatty acid biosynthetic process	4	0.138648	0.34461	SCD2, ELOVL6, SCD1, FADS1	2502	15	18082	1.9272	1	1	0.992186
PFAM	PF00487:Fatty acid desaturase	3	0.103986	0.503409	SCD2, SCD1, FADS1	2560	12	18708	1.82695	1	1	0.999461
Annotation Cluster 78	Enrichment Score: 0.6296648311211739
Category	Term	Count	%	PValue	Genes	List Total	Pop Hits	Pop Total	Fold Enrichment	Bonferroni	Benjamini	FDR
GOTERM_BP_DIRECT	GO:0048490~anterograde synaptic vesicle transport	5	0.17331	0.142791	BLOC1S5, BLOC1S6, AP3D1, AP3B1, AP3S1	2502	15	18082	2.40901	1	1	0.992186
GOTERM_BP_DIRECT	GO:0008089~anterograde axonal transport	6	0.207972	0.204367	BLOC1S5, BLOC1S6, SPAST, AP3D1, AP3B1, AP3S1	2502	23	18082	1.88531	1	1	0.992186
GOTERM_CC_DIRECT	GO:1904115~axon cytoplasm	7	0.242634	0.251899	BLOC1S5, BLOC1S6, SPAST, WDR81, AP3D1, AP3B1, AP3S1	2635	32	19662	1.63228	1	0.983913	0.908559
GOTERM_BP_DIRECT	GO:0035646~endosome to melanosome transport	3	0.103986	0.412099	BLOC1S5, BLOC1S6, AP3D1	2502	10	18082	2.16811	1	1	0.992186
Annotation Cluster 79	Enrichment Score: 0.6288066666901264
Category	Term	Count	%	PValue	Genes	List Total	Pop Hits	Pop Total	Fold Enrichment	Bonferroni	Benjamini	FDR
BIOCARTA	m_LongevityPathway:The IGF-1 Receptor and Longevity	7	0.242634	0.069552	GHR, CAT, IGF1, PIK3R1, FOXO3, HRAS, IGF1R	268	15	1289	2.24453	1	1	1
GOTERM_BP_DIRECT	GO:0048009~insulin-like growth factor receptor signaling pathway	5	0.17331	0.0721922	GHR, IGF1, PIK3R1, GIGYF2, IGF1R	2502	12	18082	3.01126	1	1	0.992186
BIOCARTA	m_igf1rPathway:Multiple antiapoptotic pathways from IGF-1R signaling lead to BAD phosphorylation	5	0.17331	0.765633	GRB2, PIK3R1, HRAS, IGF1R, YWHAH	268	24	1289	1.00202	1	1	1
BIOCARTA	m_badPathway:Regulation of BAD phosphorylation	5	0.17331	0.794241	IGF1, PIK3R1, BCL2L1, IGF1R, YWHAH	268	25	1289	0.96194	1	1	1
Annotation Cluster 80	Enrichment Score: 0.6185864824200346
Category	Term	Count	%	PValue	Genes	List Total	Pop Hits	Pop Total	Fold Enrichment	Bonferroni	Benjamini	FDR
GOTERM_BP_DIRECT	GO:0002218~activation of innate immune response	4	0.138648	0.116764	MAVS, TBK1, SIN3A, TLR4	2502	9	18082	3.21201	1	1	0.992186
GOTERM_BP_DIRECT	GO:0032728~positive regulation of interferon-beta production	6	0.207972	0.258276	MAVS, TBK1, ZFP64, HMGB2, POLR3G, TLR4	2502	25	18082	1.73448	1	1	0.992186
GOTERM_BP_DIRECT	GO:0032727~positive regulation of interferon-alpha production	3	0.103986	0.46222	MAVS, TBK1, TLR4	2502	11	18082	1.97101	1	1	0.992186
Annotation Cluster 81	Enrichment Score: 0.6127512731071183
Category	Term	Count	%	PValue	Genes	List Total	Pop Hits	Pop Total	Fold Enrichment	Bonferroni	Benjamini	FDR
GOTERM_BP_DIRECT	GO:0016126~sterol biosynthetic process	8	0.277296	0.0694446	SQLE, HMGCS1, INSIG2, DHCR24, MSMO1, DHCR7, HMGCS2, FDFT1	2502	27	18082	2.14134	1	1	0.992186
GOTERM_BP_DIRECT	GO:0008299~isoprenoid biosynthetic process	5	0.17331	0.200292	IDI1, HMGCS1, PDSS2, HMGCS2, FDFT1	2502	17	18082	2.12559	1	1	0.992186
KEGG_PATHWAY	mmu00100:Steroid biosynthesis	5	0.17331	0.256489	SQLE, DHCR24, MSMO1, DHCR7, FDFT1	1053	19	7691	1.92208	1	0.601347	0.491424
GOTERM_BP_DIRECT	GO:0006695~cholesterol biosynthetic process	7	0.242634	0.276525	IDI1, HMGCS1, INSIG2, DHCR24, DHCR7, HMGCS2, FDFT1	2502	32	18082	1.58091	1	1	0.992186
GOTERM_BP_DIRECT	GO:0006694~steroid biosynthetic process	7	0.242634	0.875265	HMGCS1, DHCR24, MSMO1, DHCR7, HMGCS2, HSD17B12, FDFT1	2502	62	18082	0.815954	1	1	0.992186
Annotation Cluster 82	Enrichment Score: 0.6095488352170905
Category	Term	Count	%	PValue	Genes	List Total	Pop Hits	Pop Total	Fold Enrichment	Bonferroni	Benjamini	FDR
PFAM	PF00085:Thioredoxin	7	0.242634	0.175218	TMX4, TMX2, TXNL1, QSOX1, PDIA6, PDIA4, TXNDC5	2560	28	18708	1.82695	1	1	0.999461
GOTERM_BP_DIRECT	GO:0045454~cell redox homeostasis	12	0.415945	0.283162	GCLC, TMX4, TMX2, TXNRD1, TXNL1, GSR, QSOX1, GLRX, PDIA6, PDIA4, NFE2L2, TXNDC5	2502	65	18082	1.33422	1	1	0.992186
GOTERM_MF_DIRECT	GO:0003756~protein disulfide isomerase activity	5	0.17331	0.299048	TMX4, QSOX1, PDIA6, PDIA4, TXNDC5	2425	20	17446	1.79856	1	1	0.98078
Annotation Cluster 83	Enrichment Score: 0.6032693497046767
Category	Term	Count	%	PValue	Genes	List Total	Pop Hits	Pop Total	Fold Enrichment	Bonferroni	Benjamini	FDR
GOTERM_BP_DIRECT	GO:0001837~epithelial to mesenchymal transition	9	0.311958	0.0554451	TGFBR3, EPB41L5, GSK3B, TGFB2, TRIM28, TRIP10, RBPJ, FAM83D, TGFBR1	2502	31	18082	2.09817	1	1	0.992186
GOTERM_BP_DIRECT	GO:0032909~regulation of transforming growth factor beta2 production	3	0.103986	0.0946946	TGFB2, SMAD4, SMAD3	2502	4	18082	5.42026	1	1	0.992186
BIOCARTA	m_tob1Pathway:Role of Tob in T-cell activation	8	0.277296	0.099297	TGFBR3, TGFB2, SMAD4, SMAD3, CD28, TOB2, TOB1, TGFBR1	268	20	1289	1.92388	1	1	1
GOTERM_BP_DIRECT	GO:1905007~positive regulation of epithelial to mesenchymal transition involved in endocardial cushion formation	3	0.103986	0.143653	ACVR1, TGFB2, TGFBR1	2502	5	18082	4.33621	1	1	0.992186
BIOCARTA	m_ctcfPathway:CTCF: First Multivalent Nuclear Factor	9	0.311958	0.150525	TGFBR3, PPP2CA, TGFB2, SMAD4, CDKN1B, MYC, PIK3R1, TGFBR1, MTOR	268	26	1289	1.6649	1	1	1
GOTERM_BP_DIRECT	GO:0010718~positive regulation of epithelial to mesenchymal transition	8	0.277296	0.181735	EPB41L5, TGFB2, SMAD4, HDAC2, RGCC, SMAD3, GLIPR2, TGFBR1	2502	34	18082	1.70047	1	1	0.992186
GOTERM_MF_DIRECT	GO:0050431~transforming growth factor beta binding	5	0.17331	0.233799	ACVR1, TGFBR3, CD36, THBS1, TGFBR1	2425	18	17446	1.9984	1	1	0.98078
GOTERM_MF_DIRECT	GO:0005114~type II transforming growth factor beta receptor binding	3	0.103986	0.252661	TGFBR3, TGFB2, TGFBR1	2425	7	17446	3.08324	1	1	0.98078
GOTERM_BP_DIRECT	GO:0060389~pathway-restricted SMAD protein phosphorylation	4	0.138648	0.264098	ACVR1, TGFBR3, TGFB2, TGFBR1	2502	13	18082	2.2237	1	1	0.992186
GOTERM_BP_DIRECT	GO:0048663~neuron fate commitment	6	0.207972	0.459822	TGFB2, SMAD4, E130012A19RIK, LBX1, TGFBR1, RUNX1	2502	32	18082	1.35507	1	1	0.992186
GOTERM_BP_DIRECT	GO:0010862~positive regulation of pathway-restricted SMAD protein phosphorylation	8	0.277296	0.502764	ACVR1, GDF11, TGFB2, SMAD4, BMP1, INHBB, ACVR1B, TGFBR1	2502	48	18082	1.2045	1	1	0.992186
BIOCARTA	m_tgfbPathway:TGF beta signaling pathway	5	0.17331	0.530275	TGFB2, CREBBP, SMAD4, SMAD3, TGFBR1	268	18	1289	1.33603	1	1	1
GOTERM_BP_DIRECT	GO:0060317~cardiac epithelial to mesenchymal transition	3	0.103986	0.554389	TGFBR3, TGFB2, TGFBR1	2502	13	18082	1.66777	1	1	0.992186
GOTERM_BP_DIRECT	GO:0060412~ventricular septum morphogenesis	6	0.207972	0.619056	ACVR1, TGFBR3, TGFB2, SMAD4, RBM15, TGFBR1	2502	38	18082	1.14111	1	1	0.992186
GOTERM_BP_DIRECT	GO:0003148~outflow tract septum morphogenesis	4	0.138648	0.664247	ACVR1, TGFB2, SMAD4, RARB	2502	24	18082	1.2045	1	1	0.992186
Annotation Cluster 84	Enrichment Score: 0.5937281710347309
Category	Term	Count	%	PValue	Genes	List Total	Pop Hits	Pop Total	Fold Enrichment	Bonferroni	Benjamini	FDR
PFAM	PF01248:Ribosomal protein L7Ae/L30e/S12e/Gadd45 family	5	0.17331	0.194764	GADD45B, GADD45A, SECISBP2, GADD45G, RPS12	2560	17	18708	2.14936	1	1	0.999461
GOTERM_BP_DIRECT	GO:1900745~positive regulation of p38MAPK cascade	5	0.17331	0.200292	GADD45B, GADD45A, XDH, VEGFA, GADD45G	2502	17	18082	2.12559	1	1	0.992186
GOTERM_BP_DIRECT	GO:0000185~activation of MAPKKK activity	3	0.103986	0.305754	GADD45B, GADD45A, GADD45G	2502	8	18082	2.71013	1	1	0.992186
GOTERM_BP_DIRECT	GO:0006950~response to stress	7	0.242634	0.353625	HSP90AB1, GADD45B, GADD45A, MINK1, MAP2K7, MTOR, GADD45G	2502	35	18082	1.4454	1	1	0.992186
Annotation Cluster 85	Enrichment Score: 0.577063861663364
Category	Term	Count	%	PValue	Genes	List Total	Pop Hits	Pop Total	Fold Enrichment	Bonferroni	Benjamini	FDR
KEGG_PATHWAY	mmu04713:Circadian entrainment	21	0.727903	0.0409075	RYR1, CAMK2D, CAMK2A, ITPR1, PRKCA, ADCY2, FOS, GNG11, ADCY7, CACNA1G, PER1, CACNA1I, RPS6KA5, GNG5, GNG7, GNB1, CALM3, GNB5, CALM1, PRKACA, CALM2	1053	98	7691	1.56512	0.999991	0.184084	0.150434
KEGG_PATHWAY	mmu04725:Cholinergic synapse	22	0.762565	0.0859046	ACHE, CAMK2D, CAMK2A, ITPR1, PIK3CD, PRKCA, ADCY2, FOS, PIK3R1, GNG11, ADCY7, NRAS, GNG5, GNG7, CREB3L1, GNB1, CREB3L2, KCNQ4, GNB5, PRKACA, HRAS, ATF4	1053	113	7691	1.422	1	0.303385	0.247927
KEGG_PATHWAY	mmu04727:GABAergic synapse	16	0.554593	0.203578	GABARAPL1, PLCL1, PRKCA, ADCY2, GNG11, ADCY7, GPHN, TRAK2, GABRR2, GABRR1, GNG5, GNG7, GNB1, GNB5, PRKACA, GLUL	1053	87	7691	1.34324	1	0.525911	0.429777
KEGG_PATHWAY	mmu05032:Morphine addiction	16	0.554593	0.285911	PDE4D, ARRB1, PRKCA, ADCY2, GNG11, ADCY7, GABRR2, GABRR1, GNG5, GNG7, GNB1, PDE4A, PDE7B, GNB5, PDE7A, PRKACA	1053	93	7691	1.25658	1	0.643299	0.525707
KEGG_PATHWAY	mmu04723:Retrograde endocannabinoid signaling	14	0.485269	0.666701	DAGLA, ITPR1, PRKCA, ADCY2, GNG11, ADCY7, GABRR2, MAPK9, GABRR1, GNG5, GNG7, GNB1, GNB5, PRKACA	1053	103	7691	0.992762	1	1	0.820144
KEGG_PATHWAY	mmu04724:Glutamatergic synapse	15	0.519931	0.722044	HOMER1, HOMER2, SLC1A1, ITPR1, PRKCA, ADCY2, GNG11, ADCY7, PLD2, GNG5, GNG7, GNB1, GNB5, PRKACA, GLUL	1053	115	7691	0.952682	1	1	0.820144
KEGG_PATHWAY	mmu04726:Serotonergic synapse	14	0.485269	0.927421	ITPR1, ALOX12, PRKCA, GNG11, NRAS, CYP2D22, GNG5, GNG7, GNB1, KCNN2, GNB5, PRKACA, HRAS, RAPGEF3	1053	132	7691	0.774655	1	1	0.927421
Annotation Cluster 86	Enrichment Score: 0.5765959879779998
Category	Term	Count	%	PValue	Genes	List Total	Pop Hits	Pop Total	Fold Enrichment	Bonferroni	Benjamini	FDR
KEGG_PATHWAY	mmu04962:Vasopressin-regulated water reabsorption	10	0.34662	0.124313	DYNC1H1, DCTN1, DCTN4, CREB3L1, CREB3L2, AQP4, DYNLL1, PRKACA, DYNLL2, RAB11B	1053	43	7691	1.69858	1	0.381134	0.311465
GOTERM_CC_DIRECT	GO:0005868~cytoplasmic dynein complex	6	0.207972	0.186326	DYNC1H1, BCL2L11, DCTN1, DCTN4, TPR, DYNLL1	2635	23	19662	1.94657	1	0.878648	0.811355
GOTERM_CC_DIRECT	GO:0030286~dynein complex	4	0.138648	0.80431	DYNC1H1, DCTN1, DYNLL1, DYNLL2	2635	31	19662	0.962821	1	1	0.924425
Annotation Cluster 87	Enrichment Score: 0.5701296259742616
Category	Term	Count	%	PValue	Genes	List Total	Pop Hits	Pop Total	Fold Enrichment	Bonferroni	Benjamini	FDR
GOTERM_BP_DIRECT	GO:0035924~cellular response to vascular endothelial growth factor stimulus	7	0.242634	0.072841	ERN1, NRP1, XBP1, FLT1, KDR, HSPB1, VEGFA	2502	22	18082	2.29951	1	1	0.992186
GOTERM_MF_DIRECT	GO:0005021~vascular endothelial growth factor-activated receptor activity	3	0.103986	0.252661	NRP1, FLT1, KDR	2425	7	17446	3.08324	1	1	0.98078
GOTERM_BP_DIRECT	GO:0048010~vascular endothelial growth factor receptor signaling pathway	6	0.207972	0.258276	NRP1, XBP1, FLT1, KDR, PIK3R1, VEGFA	2502	25	18082	1.73448	1	1	0.992186
GOTERM_BP_DIRECT	GO:0030949~positive regulation of vascular endothelial growth factor receptor signaling pathway	4	0.138648	0.304246	FLT1, ANGPT1, KDR, VEGFA	2502	14	18082	2.06486	1	1	0.992186
GOTERM_BP_DIRECT	GO:0002040~sprouting angiogenesis	6	0.207972	0.373121	NRP1, RNF213, FLT1, ANGPT1, THBS1, VEGFA	2502	29	18082	1.49525	1	1	0.992186
GOTERM_BP_DIRECT	GO:0002042~cell migration involved in sprouting angiogenesis	3	0.103986	0.703313	NRP1, KDR, VEGFA	2502	17	18082	1.27536	1	1	0.992186
Annotation Cluster 88	Enrichment Score: 0.5654418951587549
Category	Term	Count	%	PValue	Genes	List Total	Pop Hits	Pop Total	Fold Enrichment	Bonferroni	Benjamini	FDR
KEGG_PATHWAY	mmu05414:Dilated cardiomyopathy	16	0.554593	0.155736	TGFB2, ITGB5, ITGA4, TPM4, ADCY2, IGF1, CACNA2D4, ADCY7, ACTB, ACTG1, CACNG6, SGCD, ITGA7, ITGB6, PRKACA, ITGA9	1053	83	7691	1.40798	1	0.460062	0.375964
KEGG_PATHWAY	mmu05410:Hypertrophic cardiomyopathy (HCM)	15	0.519931	0.185053	TGFB2, ITGB5, ITGA4, TPM4, PRKAG2, IGF1, CACNA2D4, ACTB, PRKAG3, ACTG1, CACNG6, SGCD, ITGA7, ITGB6, ITGA9	1053	79	7691	1.38682	1	0.501954	0.410199
KEGG_PATHWAY	mmu05412:Arrhythmogenic right ventricular cardiomyopathy (ARVC)	11	0.381282	0.435687	CACNG6, SGCD, JUP, ITGA4, ITGB5, ITGA7, CACNA2D4, ITGB6, ACTB, ITGA9, ACTG1	1053	67	7691	1.19915	1	0.820739	0.670711
GOTERM_CC_DIRECT	GO:0008305~integrin complex	5	0.17331	0.435887	ITGA4, ITGB5, ITGA7, ITGB6, ITGA9	2635	25	19662	1.49237	1	1	0.924425
Annotation Cluster 89	Enrichment Score: 0.558621177398549
Category	Term	Count	%	PValue	Genes	List Total	Pop Hits	Pop Total	Fold Enrichment	Bonferroni	Benjamini	FDR
GOTERM_CC_DIRECT	GO:0031461~cullin-RING ubiquitin ligase complex	4	0.138648	0.210421	CUL9, DDB1, CUL1, CUL4B	2635	12	19662	2.48729	1	0.950934	0.878106
PFAM	PF10557:Cullin protein neddylation domain	3	0.103986	0.246714	CUL9, CUL1, CUL4B	2560	7	18708	3.13192	1	1	0.999461
PFAM	PF00888:Cullin family	3	0.103986	0.406307	CUL9, CUL1, CUL4B	2560	10	18708	2.19234	1	1	0.999461
Annotation Cluster 90	Enrichment Score: 0.5520772221333647
Category	Term	Count	%	PValue	Genes	List Total	Pop Hits	Pop Total	Fold Enrichment	Bonferroni	Benjamini	FDR
GOTERM_BP_DIRECT	GO:0043488~regulation of mRNA stability	7	0.242634	0.140184	ZFP36, YTHDF2, KHSRP, RC3H1, PUM1, ZC3H14, SAMD4	2502	26	18082	1.94574	1	1	0.992186
GOTERM_BP_DIRECT	GO:0061158~3'-UTR-mediated mRNA destabilization	4	0.138648	0.264098	ZFP36, KHSRP, RC3H1, CPEB3	2502	13	18082	2.2237	1	1	0.992186
GOTERM_BP_DIRECT	GO:0061014~positive regulation of mRNA catabolic process	3	0.103986	0.596079	ZFP36, KHSRP, RC3H1	2502	14	18082	1.54865	1	1	0.992186
Annotation Cluster 91	Enrichment Score: 0.5189732292453862
Category	Term	Count	%	PValue	Genes	List Total	Pop Hits	Pop Total	Fold Enrichment	Bonferroni	Benjamini	FDR
PFAM	PF01414:Delta serrate ligand	3	0.103986	0.0928193	JAG2, JAG1, DLL1	2560	4	18708	5.48086	1	1	0.999461
PFAM	PF07657:N terminus of Notch ligand	3	0.103986	0.140957	JAG2, JAG1, DLL1	2560	5	18708	4.38469	1	1	0.999461
GOTERM_BP_DIRECT	GO:0007154~cell communication	8	0.277296	0.289716	JAG2, JAG1, FRAS1, CTSL, FREM1, DLL1, ENPP5, SLC8A1	2502	39	18082	1.48247	1	1	0.992186
GOTERM_MF_DIRECT	GO:0005112~Notch binding	5	0.17331	0.299048	JAG2, JAG1, SNW1, CHAC1, DLL1	2425	20	17446	1.79856	1	1	0.98078
GOTERM_BP_DIRECT	GO:0045747~positive regulation of Notch signaling pathway	5	0.17331	0.772298	JAG2, JAG1, STAT3, TRP63, DLL1	2502	37	18082	0.976624	1	1	0.992186
PFAM	PF00008:EGF-like domain	8	0.277296	0.8789	JAG2, BTC, CNTNAP2, JAG1, EGFLAM, MFGE8, HSPG2, DLL1	2560	72	18708	0.811979	1	1	0.999461
Annotation Cluster 92	Enrichment Score: 0.5068700829839501
Category	Term	Count	%	PValue	Genes	List Total	Pop Hits	Pop Total	Fold Enrichment	Bonferroni	Benjamini	FDR
GOTERM_BP_DIRECT	GO:0098792~xenophagy	18	0.623917	0.253042	TEAD4, MYOM1, IST1, STAT2, SLC35C1, D430041D05RIK, ZCCHC17, PEX13, MTSS1, ITPKC, FXR2, SLC25A19, PDK4, STOM, ACIN1, TNIK, SLC37A4, OPTN	2502	103	18082	1.26297	1	1	0.992186
GOTERM_BP_DIRECT	GO:0002230~positive regulation of defense response to virus by host	20	0.693241	0.325238	TEAD4, MYOM1, IST1, STAT2, SLC35C1, D430041D05RIK, EIF2AK4, ZCCHC17, PEX13, MTSS1, ITPKC, MAVS, FXR2, SLC25A19, SIN3A, PDK4, STOM, ACIN1, TNIK, SLC37A4	2502	122	18082	1.18476	1	1	0.992186
GOTERM_BP_DIRECT	GO:0098779~mitophagy in response to mitochondrial depolarization	21	0.727903	0.366434	MYOM1, IST1, STAT2, SLC35C1, D430041D05RIK, AMBRA1, TEX38, ATG14, NR2C2, ZCCHC17, PEX13, ATG13, ITPKC, OBSCN, STOM, ACIN1, ULK1, SNRPF, SLC37A4, SQSTM1, PI4K2A	2502	132	18082	1.14975	1	1	0.992186
Annotation Cluster 93	Enrichment Score: 0.5050904774226969
Category	Term	Count	%	PValue	Genes	List Total	Pop Hits	Pop Total	Fold Enrichment	Bonferroni	Benjamini	FDR
GOTERM_MF_DIRECT	GO:0004812~aminoacyl-tRNA ligase activity	9	0.311958	0.165474	NARS, VARS, LARS, MARS, TARS, SARS, IARS, EPRS, AARS	2425	39	17446	1.66021	1	1	0.98078
GOTERM_MF_DIRECT	GO:0016876~ligase activity, forming aminoacyl-tRNA and related compounds	3	0.103986	0.36196	TARS, EPRS, AARS	2425	9	17446	2.39808	1	1	0.98078
GOTERM_BP_DIRECT	GO:0043039~tRNA aminoacylation	3	0.103986	0.509729	TARS, EPRS, AARS	2502	12	18082	1.80675	1	1	0.992186
Annotation Cluster 94	Enrichment Score: 0.5008895927621441
Category	Term	Count	%	PValue	Genes	List Total	Pop Hits	Pop Total	Fold Enrichment	Bonferroni	Benjamini	FDR
GOTERM_MF_DIRECT	GO:0004466~long-chain-acyl-CoA dehydrogenase activity	3	0.103986	0.052536	ACADVL, ACADL, ACAD11	2425	3	17446	7.19423	1	0.762203	0.747131
GOTERM_MF_DIRECT	GO:0000062~fatty-acyl-CoA binding	8	0.277296	0.205115	HADHB, HADHA, ACADVL, ACADL, ACOX1, PITPNA, ECI2, ACAD11	2425	35	17446	1.64439	1	1	0.98078
GOTERM_BP_DIRECT	GO:0033539~fatty acid beta-oxidation using acyl-CoA dehydrogenase	5	0.17331	0.263291	ACADVL, ACADL, ACOX1, ETFDH, ACAD11	2502	19	18082	1.90185	1	1	0.992186
GOTERM_MF_DIRECT	GO:0009055~electron carrier activity	10	0.34662	0.312292	POR, ACADVL, ACADL, ACOX1, ETFDH, AOX1, CYCS, GLRX, ACAD11, XDH	2425	53	17446	1.3574	1	1	0.98078
GOTERM_BP_DIRECT	GO:0055088~lipid homeostasis	8	0.277296	0.336548	ACADVL, ACADL, FBXW7, ACOX1, PNPLA3, ACAD11, ACACA, PNPLA2	2502	41	18082	1.41015	1	1	0.992186
PFAM	PF02770:Acyl-CoA dehydrogenase, middle domain	4	0.138648	0.377647	ACADVL, ACADL, ACOX1, ACAD11	2560	16	18708	1.82695	1	1	0.999461
GOTERM_MF_DIRECT	GO:0052890~oxidoreductase activity, acting on the CH-CH group of donors, with a flavin as acceptor	4	0.138648	0.387662	ACADVL, ACADL, ACOX1, ACAD11	2425	16	17446	1.79856	1	1	0.98078
GOTERM_MF_DIRECT	GO:0003995~acyl-CoA dehydrogenase activity	4	0.138648	0.427323	ACADVL, ACADL, ACOX1, ACAD11	2425	17	17446	1.69276	1	1	0.98078
PFAM	PF02771:Acyl-CoA dehydrogenase, N-terminal domain	3	0.103986	0.503409	ACADVL, ACADL, ACAD11	2560	12	18708	1.82695	1	1	0.999461
GOTERM_MF_DIRECT	GO:0016627~oxidoreductase activity, acting on the CH-CH group of donors	5	0.17331	0.558398	ACADVL, ACADL, ACOX1, DPYD, ACAD11	2425	28	17446	1.28468	1	1	0.98078
PFAM	PF00441:Acyl-CoA dehydrogenase, C-terminal domain	3	0.103986	0.589597	ACADVL, ACADL, ACAD11	2560	14	18708	1.56596	1	1	0.999461
Annotation Cluster 95	Enrichment Score: 0.49248310870098405
Category	Term	Count	%	PValue	Genes	List Total	Pop Hits	Pop Total	Fold Enrichment	Bonferroni	Benjamini	FDR
GOTERM_BP_DIRECT	GO:0015807~L-amino acid transport	3	0.103986	0.19639	SLC7A8, SLC43A2, SLC43A1	2502	6	18082	3.61351	1	1	0.992186
GOTERM_MF_DIRECT	GO:0015179~L-amino acid transmembrane transporter activity	4	0.138648	0.266428	SLC7A6, SLC7A8, SLC43A2, SLC43A1	2425	13	17446	2.21361	1	1	0.98078
GOTERM_MF_DIRECT	GO:0015175~neutral amino acid transmembrane transporter activity	4	0.138648	0.306801	SLC7A8, SLC43A2, SLC43A1, SLC3A2	2425	14	17446	2.05549	1	1	0.98078
GOTERM_BP_DIRECT	GO:0006865~amino acid transport	8	0.277296	0.360349	SLC7A6, SLC7A8, MYC, SLC43A1, SLC17A5, SLC3A2, SLC7A1, SLC7A2	2502	42	18082	1.37657	1	1	0.992186
GOTERM_BP_DIRECT	GO:0015804~neutral amino acid transport	3	0.103986	0.596079	SLC7A8, SLC43A1, SLC3A2	2502	14	18082	1.54865	1	1	0.992186
Annotation Cluster 96	Enrichment Score: 0.44189081587259443
Category	Term	Count	%	PValue	Genes	List Total	Pop Hits	Pop Total	Fold Enrichment	Bonferroni	Benjamini	FDR
BIOCARTA	m_cardiacEGFPathway:Role of EGF Receptor Transactivation by GPCRs in Cardiac Hypertrophy	8	0.277296	0.0592031	JUN, EDNRB, MYC, PRKCA, FOS, HRAS, EGFR, RELA	268	18	1289	2.13765	1	1	1
BIOCARTA	m_tpoPathway:TPO Signaling Pathway	10	0.34662	0.0861699	STAT5B, JUN, STAT1, STAT3, CSNK2A2, GRB2, PRKCA, PIK3R1, FOS, HRAS	268	27	1289	1.78137	1	1	1
BIOCARTA	m_cdmacPathway:Cadmium induces DNA synthesis and proliferation in macrophages	7	0.242634	0.0926689	NFKBIA, JUN, MYC, PRKCA, FOS, HRAS, RELA	268	16	1289	2.10424	1	1	1
BIOCARTA	m_il6Pathway:IL 6 signaling pathway	9	0.311958	0.103058	CEBPB, JUN, STAT3, CSNK2A2, GRB2, IL6RA, FOS, IL6ST, HRAS	268	24	1289	1.80364	1	1	1
BIOCARTA	m_egfPathway:EGF Signaling Pathway	10	0.34662	0.14879	JUN, STAT1, STAT3, CSNK2A2, GRB2, PRKCA, PIK3R1, FOS, HRAS, EGFR	268	30	1289	1.60323	1	1	1
BIOCARTA	m_her2Pathway:Role of ERBB2 in Signal Transduction and Oncology	9	0.311958	0.150525	ERBB3, STAT3, GRB2, IL6RA, PIK3R1, IL6ST, HRAS, ESR1, EGFR	268	26	1289	1.6649	1	1	1
GOTERM_MF_DIRECT	GO:0043560~insulin receptor substrate binding	4	0.138648	0.188366	INSR, GRB2, PIK3R1, IGF1R	2425	11	17446	2.61608	1	1	0.98078
BIOCARTA	m_igf1Pathway:IGF-1 Signaling Pathway	8	0.277296	0.212806	JUN, CSNK2A2, GRB2, IGF1, PIK3R1, FOS, HRAS, IGF1R	268	24	1289	1.60323	1	1	1
BIOCARTA	m_ccr5Pathway:Pertussis toxin-insensitive CCR5 Signaling in Macrophage	6	0.207972	0.222547	JUN, CXCL12, CALM3, PRKCA, FOS, CALM1	268	16	1289	1.80364	1	1	1
BIOCARTA	m_at1rPathway:Angiotensin II mediated activation of JNK Pathway via Pyk2 dependent signaling	10	0.34662	0.228588	JUN, MEF2C, PAK1, GRB2, CALM3, PRKCA, CALM1, HRAS, MEF2D, EGFR	268	33	1289	1.45749	1	1	1
BIOCARTA	m_gleevecPathway:Inhibition of Cellular Proliferation by Gleevec	8	0.277296	0.246714	STAT5B, JUN, STAT1, MYC, GRB2, PIK3R1, FOS, HRAS	268	25	1289	1.5391	1	1	1
BIOCARTA	m_mef2dPathway:Role of MEF2D in T-cell Apoptosis	6	0.207972	0.265525	HDAC2, CALM3, PRKCA, CALM1, MEF2D, CABIN1	268	17	1289	1.69754	1	1	1
BIOCARTA	m_pdgfPathway:PDGF Signaling Pathway	9	0.311958	0.303172	JUN, STAT1, STAT3, CSNK2A2, GRB2, PRKCA, PIK3R1, FOS, HRAS	268	31	1289	1.39636	1	1	1
BIOCARTA	m_calcineurinPathway:Effects of calcineurin in Keratinocyte Differentiation	6	0.207972	0.310151	MARCKS, CDKN1A, SP1, CALM3, PRKCA, CALM1	268	18	1289	1.60323	1	1	1
BIOCARTA	m_pyk2Pathway:Links between Pyk2 and Map Kinases	8	0.277296	0.356086	MAP2K3, JUN, PAK1, GRB2, CALM3, PRKCA, CALM1, HRAS	268	28	1289	1.3742	1	1	1
KEGG_PATHWAY	mmu04662:B cell receptor signaling pathway	12	0.415945	0.359332	NFKBIA, GSK3B, NRAS, JUN, CD81, PIK3CD, GRB2, PIK3R1, FOS, HRAS, RELA, RASGRP3	1053	70	7691	1.2521	1	0.731779	0.598013
BIOCARTA	m_insulinPathway:Insulin Signaling Pathway	7	0.242634	0.418338	JUN, INSR, CSNK2A2, GRB2, PIK3R1, FOS, HRAS	268	25	1289	1.34672	1	1	1
BIOCARTA	m_ghPathway:Growth Hormone Signaling Pathway	8	0.277296	0.431577	GHR, STAT5B, SOCS1, INSR, GRB2, PRKCA, PIK3R1, HRAS	268	30	1289	1.28259	1	1	1
BIOCARTA	m_biopeptidesPathway:Bioactive Peptide Induced Signaling Pathway	9	0.311958	0.47725	STAT1, STAT3, GNB1, CAMK2A, GRB2, CALM3, PRKCA, CALM1, HRAS	268	36	1289	1.20243	1	1	1
BIOCARTA	m_epoPathway:EPO Signaling Pathway	6	0.207972	0.491432	STAT5B, JUN, CSNK2A2, GRB2, FOS, HRAS	268	22	1289	1.31174	1	1	1
BIOCARTA	m_erk5Pathway:Role of Erk5 in Neuronal Survival	5	0.17331	0.530275	MEF2C, GRB2, PIK3R1, HRAS, MEF2D	268	18	1289	1.33603	1	1	1
BIOCARTA	m_ngfPathway:Nerve growth factor pathway (NGF)	6	0.207972	0.53459	JUN, CSNK2A2, GRB2, PIK3R1, FOS, HRAS	268	23	1289	1.2547	1	1	1
BIOCARTA	m_metPathway:Signaling of Hepatocyte Growth Factor Receptor	9	0.311958	0.545022	JUN, PAK1, STAT3, GAB1, GRB2, PIK3R1, FOS, CRK, HRAS	268	38	1289	1.13914	1	1	1
BIOCARTA	m_gpcrPathway:Signaling Pathway from G-Protein Families	8	0.277296	0.576693	RPS6KA3, JUN, GNB1, CALM3, PRKCA, FOS, CALM1, HRAS	268	34	1289	1.13169	1	1	1
BIOCARTA	m_tcrPathway:T Cell Receptor Signaling Pathway	10	0.34662	0.578703	NFKBIA, JUN, GRB2, CALM3, PRKCA, PIK3R1, FOS, CALM1, HRAS, RELA	268	44	1289	1.09311	1	1	1
BIOCARTA	m_crebPathway:Transcription factor CREB and its extracellular signals	6	0.207972	0.615443	RPS6KA5, CAMK2A, GRB2, PRKCA, PIK3R1, HRAS	268	25	1289	1.15433	1	1	1
BIOCARTA	m_trkaPathway:Trka Receptor Signaling Pathway	4	0.138648	0.629539	GRB2, PRKCA, PIK3R1, HRAS	268	15	1289	1.28259	1	1	1
BIOCARTA	m_il2rbPathway:IL-2 Receptor Beta Chain in T cell Activation	9	0.311958	0.639312	STAT5B, SOCS1, MYC, GRB2, PIK3R1, CFLAR, FOS, HRAS, BCL2L1	268	41	1289	1.05579	1	1	1
BIOCARTA	m_tffPathway:Trefoil Factors Initiate Mucosal Healing	6	0.207972	0.687492	GHR, CYCS, GRB2, PIK3R1, HRAS, EGFR	268	27	1289	1.06882	1	1	1
BIOCARTA	m_il2Pathway:IL 2 signaling pathway	6	0.207972	0.687492	STAT5B, JUN, CSNK2A2, GRB2, FOS, HRAS	268	27	1289	1.06882	1	1	1
BIOCARTA	m_il3Pathway:IL 3 signaling pathway	4	0.138648	0.717046	STAT5B, GRB2, FOS, HRAS	268	17	1289	1.13169	1	1	1
BIOCARTA	m_bcrPathway:BCR Signaling Pathway	7	0.242634	0.738054	JUN, GRB2, CALM3, PRKCA, FOS, CALM1, HRAS	268	34	1289	0.990233	1	1	1
BIOCARTA	m_fcer1Pathway:Fc Epsilon Receptor I Signaling in Mast Cells	8	0.277296	0.75434	JUN, GRB2, CALM3, PIK3R1, FOS, MAP2K7, CALM1, HRAS	268	40	1289	0.96194	1	1	1
BIOCARTA	m_igf1rPathway:Multiple antiapoptotic pathways from IGF-1R signaling lead to BAD phosphorylation	5	0.17331	0.765633	GRB2, PIK3R1, HRAS, IGF1R, YWHAH	268	24	1289	1.00202	1	1	1
BIOCARTA	m_nos1Pathway:Nitric Oxide Signaling Pathway	3	0.103986	0.92896	CALM3, PRKCA, CALM1	268	19	1289	0.759427	1	1	1
BIOCARTA	m_integrinPathway:Integrin Signaling Pathway	5	0.17331	0.970837	JUN, ACTN2, GRB2, HRAS, TNS1	268	38	1289	0.632855	1	1	1
Annotation Cluster 97	Enrichment Score: 0.4325438773751579
Category	Term	Count	%	PValue	Genes	List Total	Pop Hits	Pop Total	Fold Enrichment	Bonferroni	Benjamini	FDR
PFAM	PF00090:Thrombospondin type 1 domain	13	0.450607	0.0817828	SPON2, UNC5B, PAPLN, THBS1, WISP1, CTGF, ADAMTS20, ADAMTS16, ADAMTS3, ADAMTSL5, ADAMTSL4, HMCN1, ADAMTS9	2560	57	18708	1.66669	1	1	0.999461
PFAM	PF05986:ADAM-TS Spacer 1	7	0.242634	0.0994301	ADAMTS16, ADAMTS3, ADAMTSL5, ADAMTSL4, PAPLN, ADAMTS9, ADAMTS20	2560	24	18708	2.13145	1	1	0.999461
GOTERM_MF_DIRECT	GO:0004222~metalloendopeptidase activity	13	0.450607	0.934019	PAPLN, ECE1, ZMPSTE24, ADAMTS20, ADAM19, ADAMTS16, MMP11, ADAMTS3, BMP1, ADAMTSL5, MMP15, ADAMTSL4, ADAMTS9	2425	123	17446	0.760365	1	1	0.98078
PFAM	PF01421:Reprolysin (M12B) family zinc metalloprotease	5	0.17331	0.949031	ADAMTS16, ADAM19, ADAMTS3, ADAMTS9, ADAMTS20	2560	54	18708	0.676649	1	1	0.999461
PFAM	PF01562:Reprolysin family propeptide	5	0.17331	0.953816	ADAMTS16, ADAM19, ADAMTS3, ADAMTS9, ADAMTS20	2560	55	18708	0.664347	1	1	0.999461
Annotation Cluster 98	Enrichment Score: 0.42957168569787785
Category	Term	Count	%	PValue	Genes	List Total	Pop Hits	Pop Total	Fold Enrichment	Bonferroni	Benjamini	FDR
GOTERM_BP_DIRECT	GO:0071526~semaphorin-plexin signaling pathway	8	0.277296	0.181735	SEMA6C, NRP1, PLXND1, SEMA3A, SEMA6D, SEMA3G, PLXNA1, PLXNA4	2502	34	18082	1.70047	1	1	0.992186
PFAM	PF01403:Sema domain	7	0.242634	0.243486	SEMA6C, PLXND1, SEMA3A, SEMA6D, SEMA3G, PLXNA1, PLXNA4	2560	31	18708	1.65015	1	1	0.999461
GOTERM_BP_DIRECT	GO:0048843~negative regulation of axon extension involved in axon guidance	6	0.207972	0.286393	SEMA6C, NRP1, SEMA3A, SEMA6D, WNT5A, SEMA3G	2502	26	18082	1.66777	1	1	0.992186
GOTERM_MF_DIRECT	GO:0045499~chemorepellent activity	5	0.17331	0.528296	SEMA6C, FLRT2, SEMA3A, SEMA6D, SEMA3G	2425	27	17446	1.33226	1	1	0.98078
GOTERM_MF_DIRECT	GO:0030215~semaphorin receptor binding	4	0.138648	0.574127	SEMA6C, SEMA3A, SEMA6D, SEMA3G	2425	21	17446	1.37033	1	1	0.98078
GOTERM_BP_DIRECT	GO:0001755~neural crest cell migration	7	0.242634	0.688352	RET, ACVR1, SEMA6C, EDNRB, EDN3, SEMA6D, SEMA3G	2502	49	18082	1.03243	1	1	0.992186
Annotation Cluster 99	Enrichment Score: 0.42915608186366944
Category	Term	Count	%	PValue	Genes	List Total	Pop Hits	Pop Total	Fold Enrichment	Bonferroni	Benjamini	FDR
PFAM	PF00105:Zinc finger, C4 type (two domains)	9	0.311958	0.310129	RXRB, VDR, RORC, RARB, RORA, NR2C2, RXRG, ESR1, PPARD	2560	47	18708	1.39937	1	1	0.999461
PFAM	PF00104:Ligand-binding domain of nuclear hormone receptor	9	0.311958	0.353327	RXRB, VDR, RORC, RARB, RORA, NR2C2, RXRG, ESR1, PPARD	2560	49	18708	1.34225	1	1	0.999461
GOTERM_MF_DIRECT	GO:0003707~steroid hormone receptor activity	10	0.34662	0.374165	RXRB, PAQR7, VDR, RORC, RARB, RORA, NR2C2, RXRG, ESR1, PPARD	2425	56	17446	1.28468	1	1	0.98078
GOTERM_MF_DIRECT	GO:0004879~RNA polymerase II transcription factor activity, ligand-activated sequence-specific DNA binding	7	0.242634	0.384054	RXRB, VDR, STAT3, RORC, RORA, ESR1, PPARD	2425	36	17446	1.39888	1	1	0.98078
GOTERM_BP_DIRECT	GO:0043401~steroid hormone mediated signaling pathway	9	0.311958	0.45399	RXRB, VDR, RORC, RARB, RORA, NR2C2, RXRG, ESR1, PPARD	2502	53	18082	1.22723	1	1	0.992186
Annotation Cluster 100	Enrichment Score: 0.42470489887718155
Category	Term	Count	%	PValue	Genes	List Total	Pop Hits	Pop Total	Fold Enrichment	Bonferroni	Benjamini	FDR
GOTERM_BP_DIRECT	GO:0000413~protein peptidyl-prolyl isomerization	5	0.17331	0.296067	RANBP2, PPIL1, PPIG, PPIA, FKBP5	2502	20	18082	1.80675	1	1	0.992186
GOTERM_MF_DIRECT	GO:0003755~peptidyl-prolyl cis-trans isomerase activity	8	0.277296	0.364894	RANBP2, PPIL1, FKBP15, FKBPL, FKBP14, PPIG, PPIA, FKBP5	2425	42	17446	1.37033	1	1	0.98078
PFAM	PF00160:Cyclophilin type peptidyl-prolyl cis-trans isomerase/CLD	4	0.138648	0.492411	RANBP2, PPIL1, PPIG, PPIA	2560	19	18708	1.53849	1	1	0.999461
Annotation Cluster 101	Enrichment Score: 0.4207418658034655
Category	Term	Count	%	PValue	Genes	List Total	Pop Hits	Pop Total	Fold Enrichment	Bonferroni	Benjamini	FDR
GOTERM_CC_DIRECT	GO:0005669~transcription factor TFIID complex	5	0.17331	0.339642	TBP, TAF8, TAF7, TAF5, TAF1	2635	22	19662	1.69588	1	1	0.924425
KEGG_PATHWAY	mmu03022:Basal transcription factors	8	0.277296	0.396541	GTF2A1, TBP, CCNH, GTF2B, TAF8, TAF7, TAF5, TAF1	1053	44	7691	1.32798	1	0.774708	0.633095
GOTERM_BP_DIRECT	GO:0006352~DNA-templated transcription, initiation	7	0.242634	0.405943	TBP, GTF2B, MYC, SMARCA5, TAF7, TAF5, TAF1	2502	37	18082	1.36727	1	1	0.992186
Annotation Cluster 102	Enrichment Score: 0.41362041532844557
Category	Term	Count	%	PValue	Genes	List Total	Pop Hits	Pop Total	Fold Enrichment	Bonferroni	Benjamini	FDR
GOTERM_MF_DIRECT	GO:0005251~delayed rectifier potassium channel activity	9	0.311958	0.0667617	KCNH2, KCNV2, KCNG4, KCNC1, KCNB1, KCNC3, KCNQ4, KCNA5, KCNA7	2425	32	17446	2.02338	1	0.897498	0.879751
GOTERM_CC_DIRECT	GO:0008076~voltage-gated potassium channel complex	16	0.554593	0.101042	KCNH2, CNTNAP2, CNTNAP1, KCNG4, KCNC1, KCNB1, AMIGO1, KCNC3, KCNA5, KCNA7, DPP6, KCNV2, KCNQ4, CALM3, CALM1, CALM2	2635	79	19662	1.51126	1	0.580832	0.536348
PFAM	PF02214:BTB/POZ domain	11	0.381282	0.151301	KCNV2, KCNG4, KCNC1, KCNB1, KCNC3, KCNA5, KCTD2, KCTD12, KCNA7, KCTD15, KCTD7	2560	51	18708	1.57619	1	1	0.999461
PFAM	PF00520:Ion transport protein	16	0.554593	0.501719	RYR1, KCNH2, KCNG4, KCNC1, KCNH7, KCNB1, KCNC3, ITPR1, KCNA5, KCNA7, CACNA1G, TRPM1, CACNA1I, KCNV2, KCNQ4, SCN7A	2560	107	18708	1.09276	1	1	0.999461
GOTERM_MF_DIRECT	GO:0005249~voltage-gated potassium channel activity	11	0.381282	0.514504	KCNK5, KCNH2, KCNV2, KCNG4, KCNC1, KCNH7, KCNB1, KCNC3, KCNQ4, KCNA5, KCNA7	2425	70	17446	1.13052	1	1	0.98078
GOTERM_MF_DIRECT	GO:0005267~potassium channel activity	12	0.415945	0.564077	KCNH2, KCNV2, KCNG4, KCNC1, KCNH7, KCNB1, KCNC3, KCNQ4, KCNA5, KCNK1, KCNA7, AQP1	2425	80	17446	1.07913	1	1	0.98078
GOTERM_BP_DIRECT	GO:0006813~potassium ion transport	18	0.623917	0.597143	SLC12A2, KCNH2, CDKN1B, KCNG4, KCNC1, KCNH7, KCNB1, KCNC3, ATP1B4, TSC1, ATP1A2, KCNA5, KCNA7, AQP1, KCNV2, KCNQ4, KCNN2, KCNK1	2502	127	18082	1.0243	1	1	0.992186
GOTERM_BP_DIRECT	GO:0071805~potassium ion transmembrane transport	13	0.450607	0.600949	KCNH2, KCNG4, KCNC1, KCNH7, KCNB1, KCNC3, KCNA5, KCNA7, SLC9A1, SLC9A2, KCNV2, KCNQ4, KCNK1	2502	90	18082	1.0439	1	1	0.992186
GOTERM_BP_DIRECT	GO:0034765~regulation of ion transmembrane transport	18	0.623917	0.699186	KCNH2, KCNG4, KCNC1, KCNH7, KCNB1, KCNC3, KCNA5, ANO6, CACNA2D4, KCNA7, CLCN1, CACNG6, TMEM37, KCNV2, KCNQ4, STOM, TMEM109, SCN1B	2502	135	18082	0.963602	1	1	0.992186
GOTERM_MF_DIRECT	GO:0005244~voltage-gated ion channel activity	17	0.589255	0.77942	KCNH2, KCNG4, KCNC1, KCNH7, KCNB1, KCNC3, KCNA5, ANO6, CACNA2D4, KCNA7, CLCN1, CACNG6, TMEM37, KCNV2, KCNQ4, TMEM109, SCN1B	2425	134	17446	0.9127	1	1	0.98078
GOTERM_MF_DIRECT	GO:0005216~ion channel activity	17	0.589255	0.970141	RYR1, KCNH2, KCNG4, CHRNA2, KCNC1, KCNH7, KCNB1, KCNC3, ITPR1, KCNA5, KCNA7, CLCN1, TRPM1, KCNV2, CLCN5, KCNQ4, KCNN2	2425	170	17446	0.719423	1	1	0.98078
Annotation Cluster 103	Enrichment Score: 0.40042755086153914
Category	Term	Count	%	PValue	Genes	List Total	Pop Hits	Pop Total	Fold Enrichment	Bonferroni	Benjamini	FDR
GOTERM_MF_DIRECT	GO:0005085~guanyl-nucleotide exchange factor activity	26	0.901213	0.250654	DENND1B, DOCK4, ARHGEF10L, FGD4, CYTH2, AKAP13, FLCN, PREX1, RIC8B, MCF2L, RALGDS, EIF2B5, EIF2B4, ARFGEF2, ARHGEF17, DENND4C, GAPVD1, NET1, TIAM1, RABIF, ARHGEF9, ALS2, RANGRF, DENND6B, MON1A, RAPGEF3	2425	156	17446	1.19904	1	1	0.98078
PFAM	PF00621:RhoGEF domain	11	0.381282	0.435707	NET1, TIAM1, PREX1, AKAP13, FGD4, ARHGEF9, OBSCN, ALS2, MCF2L, ARHGEF17, ARHGEF10L	2560	67	18708	1.19979	1	1	0.999461
GOTERM_MF_DIRECT	GO:0005089~Rho guanyl-nucleotide exchange factor activity	12	0.415945	0.454709	NET1, TIAM1, PREX1, AKAP13, FGD4, ARHGEF9, OBSCN, ALS2, MCF2L, ARHGEF17, EPS8L1, ARHGEF10L	2425	74	17446	1.16663	1	1	0.98078
GOTERM_BP_DIRECT	GO:0035023~regulation of Rho protein signal transduction	12	0.415945	0.503834	NET1, TIAM1, PREX1, AKAP13, FGD4, ARHGEF9, OBSCN, ALS2, MCF2L, ARHGEF17, EPS8L1, ARHGEF10L	2502	77	18082	1.12629	1	1	0.992186
Annotation Cluster 104	Enrichment Score: 0.3970841712091419
Category	Term	Count	%	PValue	Genes	List Total	Pop Hits	Pop Total	Fold Enrichment	Bonferroni	Benjamini	FDR
GOTERM_CC_DIRECT	GO:0031201~SNARE complex	9	0.311958	0.331503	BLOC1S6, STX7, VAMP1, STX5A, DOC2B, SNAP29, SYN2, SEC22C, VAMP3	2635	49	19662	1.37055	1	1	0.924425
GOTERM_MF_DIRECT	GO:0000149~SNARE binding	11	0.381282	0.396998	NBAS, EXOC3L2, EXOC3L4, KCNB1, CAV2, STX7, TNFAIP2, VAMP1, STX5A, SEC22C, VAMP3	2425	64	17446	1.23651	1	1	0.98078
GOTERM_MF_DIRECT	GO:0005484~SNAP receptor activity	7	0.242634	0.410344	STX7, VAMP1, STX5A, SNAP29, BET1L, SEC22C, VAMP3	2425	37	17446	1.36107	1	1	0.98078
KEGG_PATHWAY	mmu04130:SNARE interactions in vesicular transport	6	0.207972	0.477793	STX7, VAMP1, STX5A, SNAP29, BET1L, VAMP3	1053	33	7691	1.32798	1	0.851632	0.695957
Annotation Cluster 105	Enrichment Score: 0.39070166822969904
Category	Term	Count	%	PValue	Genes	List Total	Pop Hits	Pop Total	Fold Enrichment	Bonferroni	Benjamini	FDR
GOTERM_BP_DIRECT	GO:0032495~response to muramyl dipeptide	5	0.17331	0.0538477	NFKBIA, JAG1, TNFAIP3, IRF5, RELA	2502	11	18082	3.28501	1	1	0.992186
BIOCARTA	m_tnfr2Pathway:TNFR2 Signaling Pathway	6	0.207972	0.401492	NFKBIA, TRAF3, TNFAIP3, TRAF2, IKBKAP, RELA	268	20	1289	1.44291	1	1	1
BIOCARTA	m_cd40Pathway:CD40L Signaling Pathway	4	0.138648	0.629539	NFKBIA, TRAF3, TNFAIP3, RELA	268	15	1289	1.28259	1	1	1
BIOCARTA	m_nfkbpathway:NF-kB Signaling Pathway	4	0.138648	0.902711	NFKBIA, TNFAIP3, TLR4, RELA	268	24	1289	0.801617	1	1	1
KEGG_PATHWAY	mmu04621:NOD-like receptor signaling pathway	6	0.207972	0.90589	NFKBIA, MAPK9, HSP90AB1, TNFAIP3, NOD1, RELA	1053	57	7691	0.768831	1	1	0.90589
Annotation Cluster 106	Enrichment Score: 0.38305214909442153
Category	Term	Count	%	PValue	Genes	List Total	Pop Hits	Pop Total	Fold Enrichment	Bonferroni	Benjamini	FDR
GOTERM_BP_DIRECT	GO:0030497~fatty acid elongation	3	0.103986	0.250926	HACD1, ELOVL6, HACD3	2502	7	18082	3.09729	1	1	0.992186
GOTERM_BP_DIRECT	GO:0042761~very long-chain fatty acid biosynthetic process	3	0.103986	0.509729	HACD1, ELOVL6, HACD3	2502	12	18082	1.80675	1	1	0.992186
GOTERM_BP_DIRECT	GO:0030148~sphingolipid biosynthetic process	5	0.17331	0.554573	HACD1, ELOVL6, KDSR, HACD3, CERS1	2502	28	18082	1.29054	1	1	0.992186
Annotation Cluster 107	Enrichment Score: 0.37825322409216366
Category	Term	Count	%	PValue	Genes	List Total	Pop Hits	Pop Total	Fold Enrichment	Bonferroni	Benjamini	FDR
GOTERM_CC_DIRECT	GO:0030897~HOPS complex	4	0.138648	0.248087	VPS18, HOOK2, VPS11, VPS16	2635	13	19662	2.29596	1	0.980638	0.905534
GOTERM_BP_DIRECT	GO:0007032~endosome organization	6	0.207972	0.459822	VPS18, ARFGEF2, ALS2, HOOK2, VPS11, PIK3C3	2502	32	18082	1.35507	1	1	0.992186
GOTERM_BP_DIRECT	GO:0007040~lysosome organization	6	0.207972	0.642757	VPS18, GNPTAB, HOOK2, IDUA, GAA, VPS11	2502	39	18082	1.11185	1	1	0.992186
Annotation Cluster 108	Enrichment Score: 0.3692789145911992
Category	Term	Count	%	PValue	Genes	List Total	Pop Hits	Pop Total	Fold Enrichment	Bonferroni	Benjamini	FDR
GOTERM_CC_DIRECT	GO:0034707~chloride channel complex	9	0.311958	0.269421	GABRR2, GABRR1, TTYH3, TTYH2, ANO6, CLCC1, BEST3, CLCN1, SLC26A6	2635	46	19662	1.45993	1	1	0.924425
GOTERM_MF_DIRECT	GO:0005254~chloride channel activity	10	0.34662	0.519247	GABRR2, CLCN5, GABRR1, TTYH3, TTYH2, ANO6, CLCC1, BEST3, CLCN1, SLC26A6	2425	63	17446	1.14194	1	1	0.98078
GOTERM_BP_DIRECT	GO:0006821~chloride transport	12	0.415945	0.557646	SLC12A2, GABRR2, CLCN5, GABRR1, TTYH3, TTYH2, ANO6, CLCC1, ANO5, BEST3, CLCN1, SLC26A6	2502	80	18082	1.08405	1	1	0.992186
Annotation Cluster 109	Enrichment Score: 0.3658807421568724
Category	Term	Count	%	PValue	Genes	List Total	Pop Hits	Pop Total	Fold Enrichment	Bonferroni	Benjamini	FDR
GOTERM_BP_DIRECT	GO:0006829~zinc II ion transport	7	0.242634	0.140184	SLC30A4, AP3D1, SLC39A10, SLC30A1, AP3B1, SLC39A1, SLC39A14	2502	26	18082	1.94574	1	1	0.992186
GOTERM_MF_DIRECT	GO:0005385~zinc ion transmembrane transporter activity	5	0.17331	0.366044	SLC30A4, SLC39A10, SLC30A1, SLC39A1, SLC39A14	2425	22	17446	1.63505	1	1	0.98078
GOTERM_MF_DIRECT	GO:0046873~metal ion transmembrane transporter activity	3	0.103986	0.557025	SLC39A10, SLC39A1, SLC39A14	2425	13	17446	1.66021	1	1	0.98078
PFAM	PF02535:ZIP Zinc transporter	3	0.103986	0.589597	SLC39A10, SLC39A1, SLC39A14	2560	14	18708	1.56596	1	1	0.999461
GOTERM_BP_DIRECT	GO:0030001~metal ion transport	3	0.103986	0.878888	SLC39A10, SLC39A1, SLC39A14	2502	25	18082	0.867242	1	1	0.992186
Annotation Cluster 110	Enrichment Score: 0.36537790685671384
Category	Term	Count	%	PValue	Genes	List Total	Pop Hits	Pop Total	Fold Enrichment	Bonferroni	Benjamini	FDR
GOTERM_MF_DIRECT	GO:0004115~3',5'-cyclic-AMP phosphodiesterase activity	4	0.138648	0.266428	PDE4D, PDE4A, PDE7B, PDE7A	2425	13	17446	2.21361	1	1	0.98078
GOTERM_BP_DIRECT	GO:0006198~cAMP catabolic process	4	0.138648	0.384744	PDE4D, PDE4A, PDE7B, PDE7A	2502	16	18082	1.80675	1	1	0.992186
GOTERM_MF_DIRECT	GO:0004114~3',5'-cyclic-nucleotide phosphodiesterase activity	5	0.17331	0.432673	PDE4D, PDE6D, PDE4A, PDE7B, PDE7A	2425	24	17446	1.4988	1	1	0.98078
PFAM	PF00233:3'5'-cyclic nucleotide phosphodiesterase	4	0.138648	0.562791	PDE4D, PDE4A, PDE7B, PDE7A	2560	21	18708	1.39196	1	1	0.999461
GOTERM_MF_DIRECT	GO:0008081~phosphoric diester hydrolase activity	8	0.277296	0.596831	PLCL1, PDE4D, PDE4A, PDE7B, PLCD3, GPCPD1, PDE7A, PLCD4	2425	52	17446	1.1068	1	1	0.98078
Annotation Cluster 111	Enrichment Score: 0.3421957709411054
Category	Term	Count	%	PValue	Genes	List Total	Pop Hits	Pop Total	Fold Enrichment	Bonferroni	Benjamini	FDR
BIOCARTA	m_g1Pathway:Cell Cycle: G1/S Check Point	8	0.277296	0.318738	GSK3B, TGFB2, CDKN2B, SMAD4, CDKN1A, CDKN1B, SMAD3, CCND1	268	27	1289	1.4251	1	1	1
GOTERM_MF_DIRECT	GO:0004861~cyclin-dependent protein serine/threonine kinase inhibitor activity	3	0.103986	0.512318	CDKN2B, CDKN1A, CDKN1B	2425	12	17446	1.79856	1	1	0.98078
BIOCARTA	m_cellcyclePathway:Cyclins and Cell Cycle Regulation	6	0.207972	0.576022	CDKN2B, CDKN1A, CDKN1B, CCND2, CCND1, CCNH	268	24	1289	1.20243	1	1	1
Annotation Cluster 112	Enrichment Score: 0.3348352471535084
Category	Term	Count	%	PValue	Genes	List Total	Pop Hits	Pop Total	Fold Enrichment	Bonferroni	Benjamini	FDR
GOTERM_CC_DIRECT	GO:0036064~ciliary basal body	18	0.623917	0.287987	MKKS, C2CD3, IFT172, CEP19, SSNA1, CBY1, IFT122, RPGRIP1L, PTPN23, TTC8, DAAM1, MKS1, FOPNL, RAB28, CEP41, PCNT, SSX2IP, TAPT1	2635	109	19662	1.23223	1	1	0.924425
GOTERM_BP_DIRECT	GO:0042384~cilium assembly	21	0.727903	0.32674	ABCC4, MKKS, C2CD3, IFT172, CEP295, CBY1, IFT122, OCRL, RPGRIP1L, EHD3, TTC8, ABLIM1, ABLIM3, TMEM107, MKS1, FOPNL, CEP41, PCNT, CC2D2A, SNAP29, SSX2IP	2502	129	18082	1.17649	1	1	0.992186
GOTERM_BP_DIRECT	GO:0060271~cilium morphogenesis	26	0.901213	0.403134	C2CD3, IFT172, CBY1, PTPN23, ABLIM1, ABLIM3, TMEM107, FOPNL, PCNT, SNAP29, CC2D2A, D1ERTD622E, ABCC4, MKKS, CEP295, CEP131, IFT122, OCRL, RPGRIP1L, DYNLL1, EHD3, TTC8, TTLL1, MKS1, CEP41, SSX2IP	2502	170	18082	1.10531	1	1	0.992186
GOTERM_BP_DIRECT	GO:0030030~cell projection organization	21	0.727903	0.61881	D1ERTD622E, C2CD3, CEP131, TWF2, IFT122, TSC1, OCRL, PTPN23, MTOR, AURKA, EHD3, TTC8, TMEM107, MKS1, FOPNL, CEP41, CEP97, CC2D2A, SNAP29, SSX2IP, TAPT1	2502	151	18082	1.00508	1	1	0.992186
GOTERM_CC_DIRECT	GO:0005929~cilium	29	1.0052	0.902073	FAM49B, C2CD3, IFT172, SSNA1, PTPN23, AURKA, ANKMY2, PROM1, PRKACA, SNAP29, CC2D2A, TAPT1, PDZD7, D1ERTD622E, ABCC4, ODF2, CEP131, ELMOD3, IFT122, OCRL, RPGRIP1L, DYNLL1, WDR11, EHD3, TTC8, TTLL4, RILPL1, MKS1, CEP41	2635	257	19662	0.842	1	1	0.924425
Annotation Cluster 113	Enrichment Score: 0.3275234444302567
Category	Term	Count	%	PValue	Genes	List Total	Pop Hits	Pop Total	Fold Enrichment	Bonferroni	Benjamini	FDR
PFAM	PF01055:Glycosyl hydrolases family 31	3	0.103986	0.192902	AI464131, GAA, GANC	2560	6	18708	3.65391	1	1	0.999461
GOTERM_MF_DIRECT	GO:0004553~hydrolase activity, hydrolyzing O-glycosyl compounds	6	0.207972	0.623301	KL, AI464131, IDUA, GAA, GANC, GLB1L2	2425	38	17446	1.13593	1	1	0.98078
GOTERM_MF_DIRECT	GO:0016798~hydrolase activity, acting on glycosyl bonds	9	0.311958	0.865755	MGEA5, KL, AI464131, IDUA, TDG, GAA, MACROD2, GANC, GLB1L2	2425	78	17446	0.830103	1	1	0.98078
Annotation Cluster 114	Enrichment Score: 0.3252569170013383
Category	Term	Count	%	PValue	Genes	List Total	Pop Hits	Pop Total	Fold Enrichment	Bonferroni	Benjamini	FDR
KEGG_PATHWAY	mmu00512:Mucin type O-Glycan biosynthesis	6	0.207972	0.334966	GALNT5, GALNT15, GALNT1, C1GALT1, ST3GAL1, GALNT10	1053	28	7691	1.56512	1	0.708821	0.579251
GOTERM_MF_DIRECT	GO:0004653~polypeptide N-acetylgalactosaminyltransferase activity	4	0.138648	0.387662	GALNT5, GALNT15, GALNT1, GALNT10	2425	16	17446	1.79856	1	1	0.98078
PFAM	PF00652:Ricin-type beta-trefoil lectin domain	4	0.138648	0.562791	GALNT5, GALNT15, GALNT1, GALNT10	2560	21	18708	1.39196	1	1	0.999461
PFAM	PF00535:Glycosyl transferase family 2	4	0.138648	0.68418	GALNT5, GALNT15, GALNT1, GALNT10	2560	25	18708	1.16925	1	1	0.999461
Annotation Cluster 115	Enrichment Score: 0.31559012643801765
Category	Term	Count	%	PValue	Genes	List Total	Pop Hits	Pop Total	Fold Enrichment	Bonferroni	Benjamini	FDR
PFAM	PF00122:E1-E2 ATPase	7	0.242634	0.39525	ATP13A1, ATP2A1, ATP1A2, ATP13A2, ATP11A, ATP13A3, ATP2C1	2560	37	18708	1.38256	1	1	0.999461
PFAM	PF00690:Cation transporter/ATPase, N-terminus	4	0.138648	0.455177	ATP2A1, ATP1A2, ATP13A3, ATP2C1	2560	18	18708	1.62396	1	1	0.999461
PFAM	PF00689:Cation transporting ATPase, C-terminus	3	0.103986	0.628315	ATP2A1, ATP1A2, ATP2C1	2560	15	18708	1.46156	1	1	0.999461
Annotation Cluster 116	Enrichment Score: 0.3130770389314738
Category	Term	Count	%	PValue	Genes	List Total	Pop Hits	Pop Total	Fold Enrichment	Bonferroni	Benjamini	FDR
GOTERM_BP_DIRECT	GO:0042572~retinol metabolic process	6	0.207972	0.230869	ADH1, RETSAT, ALDH1A2, CYP1B1, RDH14, DHRS3	2502	24	18082	1.80675	1	1	0.992186
GOTERM_BP_DIRECT	GO:0001523~retinoid metabolic process	4	0.138648	0.500291	ADH1, ALDH1A2, LDLR, DHRS3	2502	19	18082	1.52148	1	1	0.992186
KEGG_PATHWAY	mmu00830:Retinol metabolism	6	0.207972	0.995818	ADH1, RETSAT, ALDH1A2, CYP1A1, AOX1, DHRS3	1053	89	7691	0.492397	1	1	0.995818
Annotation Cluster 117	Enrichment Score: 0.31107845192294886
Category	Term	Count	%	PValue	Genes	List Total	Pop Hits	Pop Total	Fold Enrichment	Bonferroni	Benjamini	FDR
BIOCARTA	m_nthiPathway:NFkB activation by Nontypeable Hemophilus influenzae	8	0.277296	0.246714	NFKBIA, MAP2K3, CREBBP, SMAD4, SMAD3, RELA, TGFBR1, MAP2K6	268	25	1289	1.5391	1	1	1
BIOCARTA	m_atmPathway:ATM Signaling Pathway	6	0.207972	0.401492	NFKBIA, JUN, CDKN1A, GADD45A, CHEK2, RELA	268	20	1289	1.44291	1	1	1
BIOCARTA	M_il1rPathway:Signal transduction through IL1R	8	0.277296	0.541835	NFKBIA, MAP2K3, TGFB2, JUN, TOLLIP, IRAK3, RELA, MAP2K6	268	33	1289	1.16599	1	1	1
BIOCARTA	m_stressPathway:TNF/Stress Related Signaling	6	0.207972	0.687492	NFKBIA, MAP2K3, JUN, TRAF2, RELA, MAP2K6	268	27	1289	1.06882	1	1	1
BIOCARTA	m_41BBPathway:The 4-1BB-dependent immune response	4	0.138648	0.754401	NFKBIA, JUN, TRAF2, RELA	268	18	1289	1.06882	1	1	1
Annotation Cluster 118	Enrichment Score: 0.3042580121608304
Category	Term	Count	%	PValue	Genes	List Total	Pop Hits	Pop Total	Fold Enrichment	Bonferroni	Benjamini	FDR
BIOCARTA	m_fmlpPathway:fMLP induced chemokine gene expression in HMC-1 cells	10	0.34662	0.25822	NFKBIA, MAP2K3, PAK1, GNB1, CAMK2A, CALM3, CALM1, HRAS, RELA, MAP2K6	268	34	1289	1.41462	1	1	1
BIOCARTA	m_gcrPathway:Corticosteroids and cardioprotection	5	0.17331	0.530275	GNB1, CALM3, PIK3R1, CALM1, RELA	268	18	1289	1.33603	1	1	1
BIOCARTA	m_tcrPathway:T Cell Receptor Signaling Pathway	10	0.34662	0.578703	NFKBIA, JUN, GRB2, CALM3, PRKCA, PIK3R1, FOS, CALM1, HRAS, RELA	268	44	1289	1.09311	1	1	1
BIOCARTA	m_vipPathway:Neuropeptides VIP and PACAP inhibit the apoptosis of activated T cells	5	0.17331	0.765633	NFKBIA, MYC, CALM3, CALM1, RELA	268	24	1289	1.00202	1	1	1
Annotation Cluster 119	Enrichment Score: 0.30211972176131124
Category	Term	Count	%	PValue	Genes	List Total	Pop Hits	Pop Total	Fold Enrichment	Bonferroni	Benjamini	FDR
GOTERM_BP_DIRECT	GO:0006865~amino acid transport	8	0.277296	0.360349	SLC7A6, SLC7A8, MYC, SLC43A1, SLC17A5, SLC3A2, SLC7A1, SLC7A2	2502	42	18082	1.37657	1	1	0.992186
PFAM	PF13520:Amino acid permease	4	0.138648	0.377647	SLC7A6, SLC7A8, SLC7A1, SLC7A2	2560	16	18708	1.82695	1	1	0.999461
GOTERM_MF_DIRECT	GO:0015297~antiporter activity	9	0.311958	0.392476	SLC4A8, SLC7A6, CLCN5, SLC7A8, SLC7A1, SLC7A2, SLC26A6, SLC8A1, SLC9A1	2425	50	17446	1.29496	1	1	0.98078
GOTERM_BP_DIRECT	GO:0003333~amino acid transmembrane transport	4	0.138648	0.664247	SLC7A6, SLC7A8, SLC7A1, SLC7A2	2502	24	18082	1.2045	1	1	0.992186
GOTERM_MF_DIRECT	GO:0015171~amino acid transmembrane transporter activity	4	0.138648	0.869861	SLC7A6, SLC7A8, SLC7A1, SLC7A2	2425	34	17446	0.84638	1	1	0.98078
Annotation Cluster 120	Enrichment Score: 0.28649636465877615
Category	Term	Count	%	PValue	Genes	List Total	Pop Hits	Pop Total	Fold Enrichment	Bonferroni	Benjamini	FDR
GOTERM_MF_DIRECT	GO:0005525~GTP binding	56	1.94107	0.418878	RAB9, RAB7, RAB3A, HSP90AB1, RTKN, GM12185, EFTUD2, TUBA1C, TUBA1B, TUBA1A, HRAS, EIF5B, GBP7, GNL2, TUBA4A, GTPBP4, RAB33B, GNL3, NME1, RHOB, DNM3, ARL4D, F830016B08RIK, LSG1, TUBB2B, GBP10, RRAGD, RHOU, MOCS1, RHOQ, ARL8A, RALA, RRAD, AK3, RHOBTB2, GNA13, NRAS, RAB40B, GNA12, RAB28, GBP3, RNGTT, INSR, RAB27A, TUBB4B, EEF2, IIGP1, RAB11B, NIN, RIT1, EHD3, GNL3L, EHD4, RAB14, TSR1, RHEBL1	2425	383	17446	1.0519	1	1	0.98078
PFAM	PF00071:Ras family	19	0.658579	0.571397	RAB9, RALA, RAB7, RAB3A, RRAD, RAB27A, RAB33B, RHOB, RHOBTB2, RAB11B, NRAS, RIT1, RAB40B, RAB14, RHOU, RAB28, RHEBL1, HRAS, RHOQ	2560	134	18708	1.03618	1	1	0.999461
GOTERM_BP_DIRECT	GO:0007264~small GTPase mediated signal transduction	33	1.14385	0.577412	CDC42SE1, RAB9, RAB7, RALA, DOCK4, RAB3A, RRAD, ARHGAP18, RHOBTB2, GNA13, NRAS, RAB40B, YWHAQ, GNA12, HMOX1, RAB28, RALGDS, HRAS, RAB27A, RAB33B, RHOB, RAB11B, TIAM1, ARL4D, RABIF, ARHGEF9, RIT1, RAB14, RHOU, RHEBL1, RHOQ, ARL8A, RAPGEF3	2502	236	18082	1.01056	1	1	0.992186
Annotation Cluster 121	Enrichment Score: 0.2778991849502133
Category	Term	Count	%	PValue	Genes	List Total	Pop Hits	Pop Total	Fold Enrichment	Bonferroni	Benjamini	FDR
GOTERM_BP_DIRECT	GO:0007169~transmembrane receptor protein tyrosine kinase signaling pathway	17	0.589255	0.304708	RET, FLT1, ANGPT1, CSF1, TNK2, INSR, GFRA1, EGFR, IGF1R, NTF5, ERBB3, DOK4, NPTN, KDR, CSPG4, PAG1, ANGPTL1	2502	100	18082	1.22859	1	1	0.992186
GOTERM_MF_DIRECT	GO:0004714~transmembrane receptor protein tyrosine kinase activity	9	0.311958	0.481334	RET, FLT1, ERBB3, INSR, NPTN, KDR, EGFR, IGF1R, FGFR1	2425	54	17446	1.19904	1	1	0.98078
GOTERM_MF_DIRECT	GO:0004713~protein tyrosine kinase activity	18	0.623917	0.520271	RET, MAP2K3, FLT1, PKDCC, TNK2, INSR, DYRK1A, CLK4, EGFR, IGF1R, CLK1, ERBB3, PEAK1, KDR, MAP2K7, FGFR1, PTPN3, MAP2K6	2425	121	17446	1.07022	1	1	0.98078
GOTERM_BP_DIRECT	GO:0018108~peptidyl-tyrosine phosphorylation	10	0.34662	0.553127	CLK1, PKDCC, FLT1, INSR, DYRK1A, KDR, PDGFB, CLK4, EGFR, FGFR1	2502	65	18082	1.11185	1	1	0.992186
PFAM	PF07714:Protein tyrosine kinase	13	0.450607	0.966318	RET, ACVR1, FLT1, STRADA, TNK2, INSR, EGFR, IGF1R, ERBB3, POMK, KDR, BMPR1B, FGFR1	2560	135	18708	0.703715	1	1	0.999461
Annotation Cluster 122	Enrichment Score: 0.27743568254288814
Category	Term	Count	%	PValue	Genes	List Total	Pop Hits	Pop Total	Fold Enrichment	Bonferroni	Benjamini	FDR
PFAM	PF01392:Fz domain	5	0.17331	0.420303	COL18A1, SFRP2, FRZB, FZD4, FZD9	2560	24	18708	1.52246	1	1	0.999461
GOTERM_BP_DIRECT	GO:0035567~non-canonical Wnt signaling pathway	4	0.138648	0.424269	FRZB, FZD4, WNT5A, FZD9	2502	17	18082	1.70047	1	1	0.992186
GOTERM_MF_DIRECT	GO:0042813~Wnt-activated receptor activity	4	0.138648	0.539605	SFRP2, FRZB, FZD4, FZD9	2425	20	17446	1.43885	1	1	0.98078
GOTERM_MF_DIRECT	GO:0017147~Wnt-protein binding	4	0.138648	0.807194	SFRP2, FRZB, FZD4, FZD9	2425	30	17446	0.95923	1	1	0.98078
Annotation Cluster 123	Enrichment Score: 0.27620433805257044
Category	Term	Count	%	PValue	Genes	List Total	Pop Hits	Pop Total	Fold Enrichment	Bonferroni	Benjamini	FDR
PFAM	PF11838:ERAP1-like C-terminal domain	3	0.103986	0.246714	ENPEP, LVRN, LNPEP	2560	7	18708	3.13192	1	1	0.999461
PFAM	PF01433:Peptidase family M1	3	0.103986	0.503409	ENPEP, LVRN, LNPEP	2560	12	18708	1.82695	1	1	0.999461
GOTERM_MF_DIRECT	GO:0070006~metalloaminopeptidase activity	3	0.103986	0.763153	ENPEP, LVRN, LNPEP	2425	19	17446	1.13593	1	1	0.98078
GOTERM_BP_DIRECT	GO:0043171~peptide catabolic process	3	0.103986	0.828814	ENPEP, LVRN, LNPEP	2502	22	18082	0.985503	1	1	0.992186
Annotation Cluster 124	Enrichment Score: 0.27200176039576923
Category	Term	Count	%	PValue	Genes	List Total	Pop Hits	Pop Total	Fold Enrichment	Bonferroni	Benjamini	FDR
GOTERM_MF_DIRECT	GO:0003836~beta-galactoside (CMP) alpha-2,3-sialyltransferase activity	3	0.103986	0.252661	ST3GAL5, ST3GAL6, ST3GAL1	2425	7	17446	3.08324	1	1	0.98078
GOTERM_CC_DIRECT	GO:0030173~integral component of Golgi membrane	8	0.277296	0.512328	ACER2, SGMS1, ST3GAL5, ST8SIA5, ST3GAL6, QSOX1, ST3GAL1, BET1L	2635	50	19662	1.1939	1	1	0.924425
PFAM	PF00777:Glycosyltransferase family 29 (sialyltransferase)	4	0.138648	0.528335	ST3GAL5, ST8SIA5, ST3GAL6, ST3GAL1	2560	20	18708	1.46156	1	1	0.999461
GOTERM_MF_DIRECT	GO:0008373~sialyltransferase activity	4	0.138648	0.539605	ST3GAL5, ST8SIA5, ST3GAL6, ST3GAL1	2425	20	17446	1.43885	1	1	0.98078
KEGG_PATHWAY	mmu00604:Glycosphingolipid biosynthesis - ganglio series	3	0.103986	0.628451	ST3GAL5, ST8SIA5, ST3GAL1	1053	15	7691	1.46078	1	0.996238	0.81413
GOTERM_BP_DIRECT	GO:0001574~ganglioside biosynthetic process	3	0.103986	0.733368	ST3GAL5, ST3GAL6, ST3GAL1	2502	18	18082	1.2045	1	1	0.992186
GOTERM_BP_DIRECT	GO:0009311~oligosaccharide metabolic process	3	0.103986	0.733368	ST3GAL5, ST3GAL6, ST3GAL1	2502	18	18082	1.2045	1	1	0.992186
Annotation Cluster 125	Enrichment Score: 0.2509653691710706
Category	Term	Count	%	PValue	Genes	List Total	Pop Hits	Pop Total	Fold Enrichment	Bonferroni	Benjamini	FDR
GOTERM_BP_DIRECT	GO:0040007~growth	8	0.277296	0.222877	GDF11, TGFB2, OPA3, RFTN1, INHBB, SAFB, BCL2L1, VEGFA	2502	36	18082	1.606	1	1	0.992186
GOTERM_BP_DIRECT	GO:0010862~positive regulation of pathway-restricted SMAD protein phosphorylation	8	0.277296	0.502764	ACVR1, GDF11, TGFB2, SMAD4, BMP1, INHBB, ACVR1B, TGFBR1	2502	48	18082	1.2045	1	1	0.992186
GOTERM_BP_DIRECT	GO:0043408~regulation of MAPK cascade	9	0.311958	0.581399	GDF11, MYLK2, TGFB2, PAK1, PHLPP1, BMP1, GRB2, INHBB, SIDT2	2502	59	18082	1.10243	1	1	0.992186
GOTERM_MF_DIRECT	GO:0005160~transforming growth factor beta receptor binding	7	0.242634	0.585825	TGFBR3, GDF11, TGFB2, SMAD3, LRG1, BMP1, INHBB	2425	44	17446	1.14454	1	1	0.98078
PFAM	PF00688:TGF-beta propeptide	3	0.103986	0.842528	GDF11, TGFB2, INHBB	2560	23	18708	0.953193	1	1	0.999461
PFAM	PF00019:Transforming growth factor beta like domain	3	0.103986	0.970401	GDF11, TGFB2, INHBB	2560	37	18708	0.592525	1	1	0.999461
Annotation Cluster 126	Enrichment Score: 0.23924835654884294
Category	Term	Count	%	PValue	Genes	List Total	Pop Hits	Pop Total	Fold Enrichment	Bonferroni	Benjamini	FDR
GOTERM_BP_DIRECT	GO:0042832~defense response to protozoan	6	0.207972	0.402234	NRAS, GBP10, GBP7, HRAS, IIGP1, GBP3	2502	30	18082	1.4454	1	1	0.992186
PFAM	PF02841:Guanylate-binding protein, C-terminal domain	3	0.103986	0.589597	GBP10, GBP7, GBP3	2560	14	18708	1.56596	1	1	0.999461
PFAM	PF02263:Guanylate-binding protein, N-terminal domain	3	0.103986	0.628315	GBP10, GBP7, GBP3	2560	15	18708	1.46156	1	1	0.999461
GOTERM_BP_DIRECT	GO:0071346~cellular response to interferon-gamma	9	0.311958	0.74096	GBP10, GBP7, NOS2, MYC, WNT5A, AQP4, EPRS, SLC26A6, GBP3	2502	68	18082	0.956517	1	1	0.992186
Annotation Cluster 127	Enrichment Score: 0.2379550652174037
Category	Term	Count	%	PValue	Genes	List Total	Pop Hits	Pop Total	Fold Enrichment	Bonferroni	Benjamini	FDR
KEGG_PATHWAY	mmu00910:Nitrogen metabolism	4	0.138648	0.416856	CAR14, CAR8, GLUL, CAR4	1053	17	7691	1.71856	1	0.791176	0.646552
GOTERM_MF_DIRECT	GO:0004089~carbonate dehydratase activity	3	0.103986	0.637401	CAR14, CAR8, CAR4	2425	15	17446	1.43885	1	1	0.98078
PFAM	PF00194:Eukaryotic-type carbonic anhydrase	3	0.103986	0.727337	CAR14, CAR8, CAR4	2560	18	18708	1.21797	1	1	0.999461
Annotation Cluster 128	Enrichment Score: 0.22836299906538565
Category	Term	Count	%	PValue	Genes	List Total	Pop Hits	Pop Total	Fold Enrichment	Bonferroni	Benjamini	FDR
PFAM	PF00005:ABC transporter	10	0.34662	0.295859	ABCC4, ABCD2, ABCD3, ABCA6, ABCA8B, ABCB1A, ABCF2, ABCB1B, ABCF3, ABCF1	2560	53	18708	1.37883	1	1	0.999461
KEGG_PATHWAY	mmu02010:ABC transporters	7	0.242634	0.615176	ABCC4, ABCD2, ABCD3, ABCA6, ABCA8B, ABCB1A, ABCB1B	1053	46	7691	1.11146	1	0.986403	0.806093
BIOCARTA	m_nuclearRsPathway:Nuclear Receptors in Lipid Metabolism and Toxicity	7	0.242634	0.67908	ABCD2, ABCD3, VDR, RARB, ABCB1A, ABCB1B, PPARD	268	32	1289	1.05212	1	1	1
GOTERM_MF_DIRECT	GO:0042626~ATPase activity, coupled to transmembrane movement of substances	7	0.242634	0.692779	ABCC4, ABCD2, ABCD3, ABCA6, ABCA8B, ABCB1A, ABCB1B	2425	49	17446	1.02775	1	1	0.98078
PFAM	PF00664:ABC transporter transmembrane region	3	0.103986	0.842528	ABCC4, ABCB1A, ABCB1B	2560	23	18708	0.953193	1	1	0.999461
Annotation Cluster 129	Enrichment Score: 0.21238495489701203
Category	Term	Count	%	PValue	Genes	List Total	Pop Hits	Pop Total	Fold Enrichment	Bonferroni	Benjamini	FDR
GOTERM_CC_DIRECT	GO:0008305~integrin complex	5	0.17331	0.435887	ITGA4, ITGB5, ITGA7, ITGB6, ITGA9	2635	25	19662	1.49237	1	1	0.924425
PFAM	PF01839:FG-GAP repeat	3	0.103986	0.727337	ITGA4, ITGA7, ITGA9	2560	18	18708	1.21797	1	1	0.999461
PFAM	PF08441:Integrin alpha	3	0.103986	0.727337	ITGA4, ITGA7, ITGA9	2560	18	18708	1.21797	1	1	0.999461
Annotation Cluster 130	Enrichment Score: 0.191138921554374
Category	Term	Count	%	PValue	Genes	List Total	Pop Hits	Pop Total	Fold Enrichment	Bonferroni	Benjamini	FDR
GOTERM_BP_DIRECT	GO:0006024~glycosaminoglycan biosynthetic process	5	0.17331	0.554573	EXTL2, XYLT1, PXYLP1, EXTL3, HSPG2	2502	28	18082	1.29054	1	1	0.992186
KEGG_PATHWAY	mmu00534:Glycosaminoglycan biosynthesis - heparan sulfate / heparin	4	0.138648	0.656602	EXTL2, XYLT1, EXTL3, HS2ST1	1053	24	7691	1.21732	1	1	0.820144
GOTERM_BP_DIRECT	GO:0015012~heparan sulfate proteoglycan biosynthetic process	3	0.103986	0.733368	EXTL2, XYLT1, EXTL3	2502	18	18082	1.2045	1	1	0.992186
Annotation Cluster 131	Enrichment Score: 0.19039113962978163
Category	Term	Count	%	PValue	Genes	List Total	Pop Hits	Pop Total	Fold Enrichment	Bonferroni	Benjamini	FDR
BIOCARTA	m_cxcr4Pathway:CXCR4 Signaling Pathway	7	0.242634	0.418338	CXCL12, GNB1, PRKCA, PIK3R1, CRK, HRAS, RELA	268	25	1289	1.34672	1	1	1
BIOCARTA	m_par1pathway:Thrombin signaling and protease-activated receptors	5	0.17331	0.699346	GNA13, GNB1, GNA12, PRKCA, PIK3R1	268	22	1289	1.09311	1	1	1
BIOCARTA	m_edg1Pathway:Phospholipids as signalling intermediaries	4	0.138648	0.917503	GNB1, S1PR1, PRKCA, PIK3R1	268	25	1289	0.769552	1	1	1
Annotation Cluster 132	Enrichment Score: 0.1887527990882436
Category	Term	Count	%	PValue	Genes	List Total	Pop Hits	Pop Total	Fold Enrichment	Bonferroni	Benjamini	FDR
GOTERM_MF_DIRECT	GO:0008081~phosphoric diester hydrolase activity	8	0.277296	0.596831	PLCL1, PDE4D, PDE4A, PDE7B, PLCD3, GPCPD1, PDE7A, PLCD4	2425	52	17446	1.1068	1	1	0.98078
PFAM	PF00387:Phosphatidylinositol-specific phospholipase C, Y domain	3	0.103986	0.628315	PLCL1, PLCD3, PLCD4	2560	15	18708	1.46156	1	1	0.999461
PFAM	PF00388:Phosphatidylinositol-specific phospholipase C, X domain	3	0.103986	0.664125	PLCL1, PLCD3, PLCD4	2560	16	18708	1.37021	1	1	0.999461
GOTERM_MF_DIRECT	GO:0004435~phosphatidylinositol phospholipase C activity	3	0.103986	0.705846	PLCL1, PLCD3, PLCD4	2425	17	17446	1.26957	1	1	0.98078
Annotation Cluster 133	Enrichment Score: 0.1798909965918447
Category	Term	Count	%	PValue	Genes	List Total	Pop Hits	Pop Total	Fold Enrichment	Bonferroni	Benjamini	FDR
KEGG_PATHWAY	mmu03020:RNA polymerase	6	0.207972	0.392558	POLR2A, POLR1A, POLR1B, POLR3E, POLR3G, POLR3K	1053	30	7691	1.46078	1	0.774708	0.633095
GOTERM_MF_DIRECT	GO:0001056~RNA polymerase III activity	3	0.103986	0.735823	POLR3E, POLR3G, POLR3K	2425	18	17446	1.19904	1	1	0.98078
GOTERM_CC_DIRECT	GO:0005666~DNA-directed RNA polymerase III complex	3	0.103986	0.743946	POLR3E, POLR3G, POLR3K	2635	19	19662	1.17819	1	1	0.924425
KEGG_PATHWAY	mmu04623:Cytosolic DNA-sensing pathway	7	0.242634	0.887599	NFKBIA, MAVS, TBK1, POLR3E, POLR3G, POLR3K, RELA	1053	64	7691	0.798863	1	1	0.887599
Annotation Cluster 134	Enrichment Score: 0.17411313195092648
Category	Term	Count	%	PValue	Genes	List Total	Pop Hits	Pop Total	Fold Enrichment	Bonferroni	Benjamini	FDR
KEGG_PATHWAY	mmu04664:Fc epsilon RI signaling pathway	11	0.381282	0.455106	MAP2K3, MAPK9, NRAS, PDPK1, PIK3CD, GRB2, PRKCA, PIK3R1, MAP2K7, HRAS, MAP2K6	1053	68	7691	1.18151	1	0.831818	0.679765
BIOCARTA	m_trkaPathway:Trka Receptor Signaling Pathway	4	0.138648	0.629539	GRB2, PRKCA, PIK3R1, HRAS	268	15	1289	1.28259	1	1	1
KEGG_PATHWAY	mmu04370:VEGF signaling pathway	8	0.277296	0.731076	NRAS, KDR, PIK3CD, HSPB1, PRKCA, PIK3R1, HRAS, VEGFA	1053	60	7691	0.973852	1	1	0.820144
KEGG_PATHWAY	mmu04650:Natural killer cell mediated cytotoxicity	10	0.34662	0.960394	NRAS, PAK1, IFNGR1, IFNGR2, TNFSF10, PIK3CD, GRB2, PRKCA, PIK3R1, HRAS	1053	105	7691	0.695609	1	1	0.960394
Annotation Cluster 135	Enrichment Score: 0.15882800583842607
Category	Term	Count	%	PValue	Genes	List Total	Pop Hits	Pop Total	Fold Enrichment	Bonferroni	Benjamini	FDR
KEGG_PATHWAY	mmu04210:Apoptosis	10	0.34662	0.438316	NFKBIA, CASP12, TNFSF10, PIK3CD, CYCS, TRAF2, PIK3R1, CFLAR, RELA, BCL2L1	1053	60	7691	1.21732	1	0.820739	0.670711
BIOCARTA	m_deathPathway:Induction of apoptosis through DR3 and DR4/5 Death Receptors	6	0.207972	0.864714	NFKBIA, TNFSF10, CYCS, TRAF2, CFLAR, RELA	268	34	1289	0.848771	1	1	1
BIOCARTA	m_hivnefPathway:HIV-I Nef: negative effector of Fas and TNF	10	0.34662	0.880758	NFKBIA, DAXX, CYCS, TRAF2, CFLAR, PSEN1, MAP2K7, RELA, LMNB2, ACTG1	268	58	1289	0.829259	1	1	1
Annotation Cluster 136	Enrichment Score: 0.15033361934584408
Category	Term	Count	%	PValue	Genes	List Total	Pop Hits	Pop Total	Fold Enrichment	Bonferroni	Benjamini	FDR
GOTERM_BP_DIRECT	GO:0015701~bicarbonate transport	4	0.138648	0.6037	SLC4A8, SLC4A4, SLC26A6, CAR4	2502	22	18082	1.314	1	1	0.992186
GOTERM_BP_DIRECT	GO:0051453~regulation of intracellular pH	5	0.17331	0.732615	SLC9A2, SLC4A8, SLC4A4, SLC26A6, SLC9A1	2502	35	18082	1.03243	1	1	0.992186
GOTERM_BP_DIRECT	GO:0006820~anion transport	4	0.138648	0.74192	SLC4A8, SLC37A4, SLC4A4, SLC26A6	2502	27	18082	1.07067	1	1	0.992186
GOTERM_MF_DIRECT	GO:0008509~anion transmembrane transporter activity	3	0.103986	0.763153	SLC4A8, SLC4A4, SLC26A6	2425	19	17446	1.13593	1	1	0.98078
Annotation Cluster 137	Enrichment Score: 0.14738303492944207
Category	Term	Count	%	PValue	Genes	List Total	Pop Hits	Pop Total	Fold Enrichment	Bonferroni	Benjamini	FDR
PFAM	PF00171:Aldehyde dehydrogenase family	4	0.138648	0.562791	ALDH6A1, ALDH2, ALDH1A2, ALDH18A1	2560	21	18708	1.39196	1	1	0.999461
GOTERM_MF_DIRECT	GO:0004029~aldehyde dehydrogenase (NAD) activity	3	0.103986	0.763153	ALDH6A1, ALDH2, ALDH1A2	2425	19	17446	1.13593	1	1	0.98078
GOTERM_MF_DIRECT	GO:0016620~oxidoreductase activity, acting on the aldehyde or oxo group of donors, NAD or NADP as acceptor	4	0.138648	0.841187	ALDH6A1, ALDH2, ALDH1A2, ALDH18A1	2425	32	17446	0.899278	1	1	0.98078
Annotation Cluster 138	Enrichment Score: 0.14297332574373234
Category	Term	Count	%	PValue	Genes	List Total	Pop Hits	Pop Total	Fold Enrichment	Bonferroni	Benjamini	FDR
GOTERM_CC_DIRECT	GO:0000776~kinetochore	18	0.623917	0.441916	NUP107, ANAPC16, NUP133, DCTN1, ZFP207, PSEN1, DYNLL1, CKAP5, WDR43, ZWINT, SKA2, WDR81, SIN3A, CENPC1, TPR, KAT8, NUP98, CLASP1	2635	120	19662	1.11928	1	1	0.924425
GOTERM_CC_DIRECT	GO:0000775~chromosome, centromeric region	16	0.554593	0.863616	DAXX, NUP107, ANAPC16, NUP133, TNKS, RCC2, ZFP207, NGDN, DNMT3A, PPP2R5A, ZWINT, SKA2, PPP2CA, CENPC1, TPR, CLASP1	2635	141	19662	0.846736	1	1	0.924425
GOTERM_CC_DIRECT	GO:0000777~condensed chromosome kinetochore	7	0.242634	0.975933	NUP107, NUP133, ANAPC16, ZFP207, CENPC1, CLASP1, ZWINT	2635	84	19662	0.621822	1	1	0.975933
Annotation Cluster 139	Enrichment Score: 0.13524235604241436
Category	Term	Count	%	PValue	Genes	List Total	Pop Hits	Pop Total	Fold Enrichment	Bonferroni	Benjamini	FDR
GOTERM_CC_DIRECT	GO:0005834~heterotrimeric G-protein complex	6	0.207972	0.58905	GNA13, GNG5, GNG7, GNB1, GNA12, GNG11	2635	38	19662	1.17819	1	1	0.924425
BIOCARTA	m_par1pathway:Thrombin signaling and protease-activated receptors	5	0.17331	0.699346	GNA13, GNB1, GNA12, PRKCA, PIK3R1	268	22	1289	1.09311	1	1	1
GOTERM_MF_DIRECT	GO:0001664~G-protein coupled receptor binding	6	0.207972	0.953737	GNA13, GNB1, GNA12, S1PR1, AKAP5, APLN	2425	64	17446	0.674459	1	1	0.98078
Annotation Cluster 140	Enrichment Score: 0.13318344667658813
Category	Term	Count	%	PValue	Genes	List Total	Pop Hits	Pop Total	Fold Enrichment	Bonferroni	Benjamini	FDR
PFAM	PF14497:Glutathione S-transferase, C-terminal domain	3	0.103986	0.503409	GSTM1, GSTP2, GSTP1	2560	12	18708	1.82695	1	1	0.999461
GOTERM_BP_DIRECT	GO:0006749~glutathione metabolic process	8	0.277296	0.525685	GCLC, GSTM1, GSTP2, GSTP1, CTH, GSR, GCLM, GDAP1	2502	49	18082	1.17992	1	1	0.992186
GOTERM_MF_DIRECT	GO:0043295~glutathione binding	3	0.103986	0.637401	GSTP2, GSTP1, GSR	2425	15	17446	1.43885	1	1	0.98078
KEGG_PATHWAY	mmu00480:Glutathione metabolism	8	0.277296	0.641116	GGCT, GCLC, GSTM1, GSTP2, GSTP1, ODC1, GSR, GCLM	1053	55	7691	1.06238	1	1	0.820144
PFAM	PF02798:Glutathione S-transferase, N-terminal domain	3	0.103986	0.823776	GSTM1, GSTP2, GSTP1	2560	22	18708	0.99652	1	1	0.999461
GOTERM_MF_DIRECT	GO:0004364~glutathione transferase activity	4	0.138648	0.856148	GSTM1, GSTP2, GSTP1, GDAP1	2425	33	17446	0.872027	1	1	0.98078
KEGG_PATHWAY	mmu00980:Metabolism of xenobiotics by cytochrome P450	7	0.242634	0.887599	CBR2, ADH1, GSTM1, GSTP2, GSTP1, CYP1A1, CYP1B1	1053	64	7691	0.798863	1	1	0.887599
KEGG_PATHWAY	mmu00982:Drug metabolism - cytochrome P450	6	0.207972	0.957963	ADH1, GSTM1, GSTP2, GSTP1, AOX1, FMO2	1053	66	7691	0.66399	1	1	0.957963
KEGG_PATHWAY	mmu05204:Chemical carcinogenesis	8	0.277296	0.975956	SULT1A1, ADH1, GSTM1, GSTP2, GSTP1, CYP1A1, CYP1B1, ARNT	1053	92	7691	0.635121	1	1	0.975956
Annotation Cluster 141	Enrichment Score: 0.09898747814010432
Category	Term	Count	%	PValue	Genes	List Total	Pop Hits	Pop Total	Fold Enrichment	Bonferroni	Benjamini	FDR
KEGG_PATHWAY	mmu04721:Synaptic vesicle cycle	10	0.34662	0.479234	ATP6V1A, DNM3, UNC13C, RAB3A, CLTB, ATP6V1B2, CLTA, ATP6V1H, AP2B1, ATP6V0E	1053	62	7691	1.17805	1	0.851632	0.695957
GOTERM_BP_DIRECT	GO:0015991~ATP hydrolysis coupled proton transport	5	0.17331	0.687942	ATP6V1A, ATP6V1B2, ATP6V1H, ATP1A2, ATP6V0E	2502	33	18082	1.095	1	1	0.992186
GOTERM_MF_DIRECT	GO:0046961~proton-transporting ATPase activity, rotational mechanism	3	0.103986	0.865737	ATP6V1A, ATP6V1H, ATP6V0E	2425	24	17446	0.899278	1	1	0.98078
KEGG_PATHWAY	mmu04966:Collecting duct acid secretion	3	0.103986	0.900924	ATP6V1A, ATP6V1B2, ATP6V0E	1053	27	7691	0.811544	1	1	0.900924
GOTERM_BP_DIRECT	GO:0015992~proton transport	4	0.138648	0.990668	ATP6V1A, ATP6V1B2, ATP6V1H, ATP6V0E	2502	58	18082	0.498415	1	1	0.992186
KEGG_PATHWAY	mmu00190:Oxidative phosphorylation	7	0.242634	0.999939	ATP6V1A, PPA2, ATP6V1B2, NDUFC2, ATP6V1H, COX11, ATP6V0E	1053	139	7691	0.367822	1	1	0.999939
Annotation Cluster 142	Enrichment Score: 0.0770635055046876
Category	Term	Count	%	PValue	Genes	List Total	Pop Hits	Pop Total	Fold Enrichment	Bonferroni	Benjamini	FDR
PFAM	PF01576:Myosin tail	3	0.103986	0.754975	MYO18B, MYO18A, MYH4	2560	19	18708	1.15387	1	1	0.999461
PFAM	PF00063:Myosin head (motor domain)	5	0.17331	0.799813	MYO10, MYO18B, MYO5C, MYO18A, MYH4	2560	39	18708	0.936899	1	1	0.999461
GOTERM_MF_DIRECT	GO:0003774~motor activity	9	0.311958	0.874703	DYNC1H1, MYO10, DCTN1, MYO18B, MYO5C, MYO18A, DYNLL1, MYH4, DYNLL2	2425	79	17446	0.819595	1	1	0.98078
GOTERM_CC_DIRECT	GO:0016459~myosin complex	5	0.17331	0.931031	MYO10, MYO5C, MYO18A, MYH4, DYNLL2	2635	52	19662	0.717486	1	1	0.931031
Annotation Cluster 143	Enrichment Score: 0.06931393317807297
Category	Term	Count	%	PValue	Genes	List Total	Pop Hits	Pop Total	Fold Enrichment	Bonferroni	Benjamini	FDR
GOTERM_BP_DIRECT	GO:0070588~calcium ion transmembrane transport	12	0.415945	0.687674	CACNG6, RYR1, TMEM37, ITPR1, ORAI1, ATP2A1, ANO6, CACNA2D4, ATP2C1, GAS6, SLC8A1, CACNA1G	2502	88	18082	0.985503	1	1	0.992186
GOTERM_BP_DIRECT	GO:0006816~calcium ion transport	15	0.519931	0.934652	RYR1, CAMK2D, CALCRL, VDR, CAMK2A, ITPR1, ATP2A1, CACNA2D4, ATP2C1, SLC8A1, CACNG6, CACNA1I, TMEM37, STIM2, ORAI1	2502	141	18082	0.768832	1	1	0.992186
GOTERM_MF_DIRECT	GO:0005262~calcium channel activity	8	0.277296	0.963886	TRPM1, CACNG6, RYR1, TMEM37, ITPR1, ORAI1, CACNA2D4, PSEN1	2425	86	17446	0.66923	1	1	0.98078
Annotation Cluster 144	Enrichment Score: 0.007010582095265026
Category	Term	Count	%	PValue	Genes	List Total	Pop Hits	Pop Total	Fold Enrichment	Bonferroni	Benjamini	FDR
GOTERM_MF_DIRECT	GO:0005230~extracellular ligand-gated ion channel activity	3	0.103986	0.983566	GABRR2, GABRR1, CHRNA2	2425	41	17446	0.526407	1	1	0.983566
PFAM	PF02931:Neurotransmitter-gated ion-channel ligand binding domain	3	0.103986	0.984198	GABRR2, GABRR1, CHRNA2	2560	42	18708	0.521987	1	1	0.999461
PFAM	PF02932:Neurotransmitter-gated ion-channel transmembrane region	3	0.103986	0.984198	GABRR2, GABRR1, CHRNA2	2560	42	18708	0.521987	1	1	0.999461
Annotation Cluster 145	Enrichment Score: 0.005326069051130012
Category	Term	Count	%	PValue	Genes	List Total	Pop Hits	Pop Total	Fold Enrichment	Bonferroni	Benjamini	FDR
GOTERM_MF_DIRECT	GO:0016712~oxidoreductase activity, acting on paired donors, with incorporation or reduction of molecular oxygen, reduced flavin or flavoprotein as one donor, and incorporation of one atom of oxygen	4	0.138648	0.943805	CYP2D22, CYP2U1, CYP1A1, CYP1B1	2425	42	17446	0.685164	1	1	0.98078
GOTERM_MF_DIRECT	GO:0070330~aromatase activity	3	0.103986	0.968914	CYP2U1, CYP1A1, CYP1B1	2425	36	17446	0.599519	1	1	0.98078
GOTERM_MF_DIRECT	GO:0004497~monooxygenase activity	8	0.277296	0.995223	CYP27A1, CYP2D22, YWHAQ, CYP2U1, CYP1A1, CYP1B1, FMO2, COQ7	2425	108	17446	0.532906	1	1	0.995223
GOTERM_MF_DIRECT	GO:0008395~steroid hydroxylase activity	3	0.103986	0.997017	CYP2D22, CYP2U1, CYP1A1	2425	54	17446	0.399679	1	1	0.997017
GOTERM_MF_DIRECT	GO:0016705~oxidoreductase activity, acting on paired donors, with incorporation or reduction of molecular oxygen	5	0.17331	0.999711	CYP27A1, EGLN3, CYP2U1, CYP1A1, CYP1B1	2425	99	17446	0.363345	1	1	0.999711
KEGG_PATHWAY	mmu00140:Steroid hormone biosynthesis	4	0.138648	0.999715	CYP2D22, CYP1A1, CYP1B1, HSD17B12	1053	87	7691	0.335811	1	1	0.999715
PFAM	PF00067:Cytochrome P450	5	0.17331	0.999807	CYP27A1, CYP2D22, CYP2U1, CYP1A1, CYP1B1	2560	104	18708	0.351337	1	1	0.999807
GOTERM_MF_DIRECT	GO:0020037~heme binding	11	0.381282	0.999849	CYP27A1, CYB5B, CYB5R4, CYP2D22, NOS2, CYP2U1, CAT, CYP1A1, CYP1B1, CYCS, HMOX1	2425	175	17446	0.452209	1	1	0.999849
Annotation Cluster 146	Enrichment Score: 0.0024107054680487325
Category	Term	Count	%	PValue	Genes	List Total	Pop Hits	Pop Total	Fold Enrichment	Bonferroni	Benjamini	FDR
GOTERM_MF_DIRECT	GO:0004867~serine-type endopeptidase inhibitor activity	10	0.34662	0.992182	COL28A1, SERPINB1A, SERPINE2, SERPINB6B, SERPINE1, PAPLN, SERPINH1, COL6A3, WFDC1, FURIN	2425	123	17446	0.584896	1	1	0.992182
GOTERM_BP_DIRECT	GO:0010466~negative regulation of peptidase activity	9	0.311958	0.994288	COL28A1, CAST, SERPINB1A, SERPINE2, SERPINE1, PAPLN, WFDC1, BIRC6, TIMP4	2502	117	18082	0.555924	1	1	0.994288
GOTERM_MF_DIRECT	GO:0030414~peptidase inhibitor activity	9	0.311958	0.996929	COL28A1, CAST, SERPINB1A, SERPINE2, SERPINE1, PAPLN, WFDC1, BIRC6, TIMP4	2425	123	17446	0.526407	1	1	0.996929
Annotation Cluster 147	Enrichment Score: 6.92885087674711E-6
Category	Term	Count	%	PValue	Genes	List Total	Pop Hits	Pop Total	Fold Enrichment	Bonferroni	Benjamini	FDR
GOTERM_MF_DIRECT	GO:0004871~signal transducer activity	60	2.07972	0.999939	BC031181, CBLB, IRS2, ADRA1A, EDNRB, LGALS1, CCRL2, UTS2R, GAB1, NPY1R, ADGRA3, ADRB3, TRIM13, APLNR, GPRC5C, PTGFR, CALCRL, CANT1, SLC20A1, ATP2C1, CXXC5, MCHR1, EGFR, CRHR2, GNA13, PROKR1, ADGRG1, GPR153, GNG5, P2RY2, GNG7, P2RY1, GNA12, MIER1, S1PR1, HMOX1, S1PR3, TAS1R1, SH2B1, KL, STAT5B, JUP, FZD4, STAT1, PLCL1, STAT2, STAT3, FZD9, GNG11, MAVS, MC5R, GNB1, ACKR2, CSPG4, GNB5, PLCD3, LGR6, P…	2425	648	17446	0.666132	1	1	0.999939
KEGG_PATHWAY	mmu04080:Neuroactive ligand-receptor interaction	19	0.658579	0.999982	PTGFR, UTS2R, CALCRL, CHRNA2, NPY1R, MCHR1, ADRA1A, CRHR2, GHR, GABRR2, GABRR1, EDNRB, ADRB3, P2RY2, P2RY1, MC5R, S1PR1, APLNR, S1PR3	1053	285	7691	0.486926	1	1	0.999982
PFAM	PF00001:7 transmembrane receptor (rhodopsin family)	18	0.623917	0.999999	PTGFR, UTS2R, NPY1R, MCHR1, ADRA1A, PROKR1, GPR153, EDNRB, ADRB3, P2RY2, P2RY1, MC5R, CCRL2, S1PR1, APLNR, S1PR3, ACKR2, GPR19	2560	310	18708	0.424325	1	1	0.999999
GOTERM_MF_DIRECT	GO:0004930~G-protein coupled receptor activity	32	1.10919	1	PTGFR, CALCRL, ADRA1A, MCHR1, CRHR2, PROKR1, ADGRG1, GPR153, EDNRB, FRZB, P2RY2, P2RY1, CCRL2, S1PR1, S1PR3, TAS1R1, GPR179, UTS2R, FZD4, FZD9, NPY1R, ADGRA3, SFRP2, ADRB3, ADGRF5, MC5R, APLNR, ACKR2, LGR6, GPRC5C, ADGRL2, GPR19	2425	1749	17446	0.131627	1	1	1
GOTERM_BP_DIRECT	GO:0007186~G-protein coupled receptor signaling pathway	47	1.62912	1	PTGFR, CALCRL, ARRB1, CXCL13, ADRA1A, MCHR1, ADIPOR2, CRHR2, GNA13, PROKR1, AKAP13, PREX1, ADGRG1, GPR153, RIC8B, EDNRB, GNG5, P2RY2, GNG7, P2RY1, GNA12, CCRL2, S1PR1, S1PR3, TAS1R1, GPR179, UTS2R, FZD4, SORT1, INSR, FZD9, NPY1R, ADGRA3, GNG11, APLN, ADRB3, GPR180, ADGRF5, GNB1, MC5R, APLNR, ACKR2, GNB5, LGR6, GPRC5C, ADGRL2, GPR19	2502	1706	18082	0.199103	1	1	1

## Sheet: Fasting response MKO
Annotation Cluster 1	Enrichment Score: 3.0836855532724474
Category	Term	Count	%	PValue	Genes	List Total	Pop Hits	Pop Total	Fold Enrichment	Bonferroni	Benjamini	FDR
KEGG_PATHWAY	mmu04510:Focal adhesion	30	2.15208	5.03606e-05	COL11A1, COL11A2, PXN, TNC, ILK, PIK3R3, PDGFA, THBS2, THBS4, MYL12A, MYLK, VTN, AKT2, CHAD, ITGB8, FLNA, FLNB, ITGAV, VAV3, ACTN3, ACTN1, CAV1, COL1A1, MAPK10, COL1A2, PIK3CA, COL5A2, BCL2, ITGA6, MYL9	494	207	7691	2.25635	0.0138534	0.0139499	0.0139499
KEGG_PATHWAY	mmu04512:ECM-receptor interaction	16	1.14778	0.000418607	SDC4, COL11A1, COL11A2, TNC, THBS2, THBS4, COL1A1, VTN, COL1A2, COL5A2, CHAD, SDC1, ITGB8, ITGA6, ITGAV, CD44	494	88	7691	2.8307	0.109506	0.0579771	0.0579771
KEGG_PATHWAY	mmu04151:PI3K-Akt signaling pathway	33	2.36729	0.02661	COL11A1, COL11A2, LPAR1, TNC, PIK3R3, PDGFA, LPAR4, THBS2, FGF1, THBS4, VTN, FGF7, PPP2R1A, AKT2, CHAD, ITGB8, ITGAV, NGFR, NOS3, COL1A1, NR4A1, CREB3, COL1A2, CREB1, PIK3CA, KITL, COL5A2, BCL2, GNB4, SGK3, KRAS, ITGA6, FGF13	494	351	7691	1.46374	0.999431	0.502048	0.502048
Annotation Cluster 2	Enrichment Score: 1.8986187522400726
Category	Term	Count	%	PValue	Genes	List Total	Pop Hits	Pop Total	Fold Enrichment	Bonferroni	Benjamini	FDR
GOTERM_BP_DIRECT	GO:0098609~cell-cell adhesion	23	1.64993	0.00582695	MKL2, TXNDC9, ENO1B, SCRIB, ENO1, FAM129B, LIMA1, LASP1, GPRC5A, ATIC, MPRIP, PPP1R13L, EPB41L1, RARS, PRDX1, FSCN1, ELMO2, TAGLN2, FLNB, UBAP2, ERC1, CC2D1A, SCYL1	1178	189	18082	1.86796	1	0.912008	0.910869
GOTERM_MF_DIRECT	GO:0098641~cadherin binding involved in cell-cell adhesion	29	2.08034	0.0172957	NOTCH3, TXNDC9, ENO1B, ENO1, FAM129B, LIMA1, LASP1, ATIC, MPRIP, PPP1R13L, EPB41L1, RARS, PRDX1, FLNA, FLNB, ERC1, SCYL1, MKL2, ANXA2, TMOD3, DAB2IP, SCRIB, GPRC5A, FSCN1, ITGA6, TAGLN2, UBAP2, DBN1, CC2D1A	1150	279	17446	1.57686	1	0.960699	0.955982
GOTERM_CC_DIRECT	GO:0005913~cell-cell adherens junction	31	2.22382	0.0199877	NOTCH3, TXNDC9, ENO1B, ENO1, FAM129B, LIMA1, LASP1, ATIC, MPRIP, PPP1R13L, EPB41L1, RARS, PRDX1, FLNA, FLNB, ERC1, SCYL1, MKL2, CADM3, ANXA2, TMOD3, DAB2IP, SCRIB, GPRC5A, FSCN1, FAT2, ITGA6, TAGLN2, UBAP2, DBN1, CC2D1A	1260	316	19662	1.53085	0.999995	0.378518	0.368524
Annotation Cluster 3	Enrichment Score: 1.7627461825630344
Category	Term	Count	%	PValue	Genes	List Total	Pop Hits	Pop Total	Fold Enrichment	Bonferroni	Benjamini	FDR
GOTERM_BP_DIRECT	GO:0002230~positive regulation of defense response to virus by host	16	1.14778	0.0128772	CD93, TRAF3IP2, DDX58, RBM18, ANXA5, MRPS10, MRPS2, ATP1B1, PHYHIP, MYLK, CREB3, FGF7, HCAR1, ACKR3, SNRPB2, CAR7	1178	122	18082	2.01308	1	1	0.999
GOTERM_BP_DIRECT	GO:0098792~xenophagy	14	1.0043	0.0161389	CD93, RBM18, ANXA5, MRPS10, MRPS2, ATP1B1, PHYHIP, MYLK, FGF7, HCAR1, ACKR3, SNRPB2, CAR7, LGALS8	1178	103	18082	2.08637	1	1	0.999
GOTERM_BP_DIRECT	GO:0098779~mitophagy in response to mitochondrial depolarization	16	1.14778	0.024778	CD93, GBA, ANXA5, MRPS10, MRPS2, SLC1A4, ATP1B1, PHYHIP, HK2, MYLK, SFRP4, PINK1, HCAR1, PIK3CA, TBC1D5, CAR7	1178	132	18082	1.86058	1	1	0.999
Annotation Cluster 4	Enrichment Score: 1.6868338578753612
Category	Term	Count	%	PValue	Genes	List Total	Pop Hits	Pop Total	Fold Enrichment	Bonferroni	Benjamini	FDR
PFAM	PF01410:Fibrillar collagen C-terminal domain	5	0.35868	0.00434703	COL1A1, COL1A2, COL11A1, COL5A2, COL11A2	1241	11	18708	6.85225	0.991705	0.957217	0.957217
GOTERM_MF_DIRECT	GO:0005201~extracellular matrix structural constituent	9	0.645624	0.00469845	TECTB, COL1A1, VCAN, COL1A2, COL11A1, COL5A2, PXDN, COL11A2, FBN1	1150	41	17446	3.3301	0.996833	0.421243	0.419175
KEGG_PATHWAY	mmu04611:Platelet activation	15	1.07604	0.0404891	PTGIR, NOS3, COL11A1, COL11A2, PIK3R3, MYL12A, MYLK, COL1A1, MAPK11, COL1A2, PIK3CA, P2RX1, AKT2, GNAQ, COL5A2	494	131	7691	1.78269	0.999989	0.604124	0.604124
KEGG_PATHWAY	mmu05146:Amoebiasis	11	0.789096	0.216361	COL1A1, COL1A2, PIK3CA, ACTN3, GNAQ, COL11A1, ACTN1, CASP3, COL5A2, COL11A2, PIK3R3	494	117	7691	1.46374	1	0.851902	0.851902
Annotation Cluster 5	Enrichment Score: 1.332802092428231
Category	Term	Count	%	PValue	Genes	List Total	Pop Hits	Pop Total	Fold Enrichment	Bonferroni	Benjamini	FDR
GOTERM_BP_DIRECT	GO:0006024~glycosaminoglycan biosynthetic process	6	0.430416	0.0325581	EXT1, UGDH, SDC4, GPC1, SDC3, SDC1	1178	28	18082	3.28923	1	1	0.999
GOTERM_CC_DIRECT	GO:0005796~Golgi lumen	5	0.35868	0.0417909	VTN, SDC4, GPC1, SDC3, SDC1	1260	21	19662	3.71542	1	0.649367	0.632222
PFAM	PF01034:Syndecan domain	3	0.215208	0.0737655	SDC4, SDC3, SDC1	1241	7	18708	6.46069	1	1	1
Annotation Cluster 6	Enrichment Score: 1.2971056891953947
Category	Term	Count	%	PValue	Genes	List Total	Pop Hits	Pop Total	Fold Enrichment	Bonferroni	Benjamini	FDR
PFAM	PF00105:Zinc finger, C4 type (two domains)	9	0.645624	0.0113279	ESRRA, NR4A1, NR5A2, NR4A3, RARA, NR1H3, NR2C1, ESR2, NR3C2	1241	47	18708	2.88669	0.999996	1	1
PFAM	PF00104:Ligand-binding domain of nuclear hormone receptor	9	0.645624	0.0144627	ESRRA, NR4A1, NR5A2, NR4A3, RARA, NR1H3, NR2C1, ESR2, NR3C2	1241	49	18708	2.76887	1	1	1
GOTERM_BP_DIRECT	GO:0043401~steroid hormone mediated signaling pathway	9	0.645624	0.0204567	ESRRA, NR4A1, NR5A2, NR4A3, RARA, NR1H3, NR2C1, ESR2, NR3C2	1178	53	18082	2.60656	1	1	0.999
GOTERM_MF_DIRECT	GO:0003707~steroid hormone receptor activity	9	0.645624	0.0293918	ESRRA, NR4A1, NR5A2, NR4A3, RARA, NR1H3, NR2C1, ESR2, NR3C2	1150	56	17446	2.43811	1	1	0.995905
GOTERM_MF_DIRECT	GO:0004879~RNA polymerase II transcription factor activity, ligand-activated sequence-specific DNA binding	5	0.35868	0.210463	NR4A1, NR5A2, NR4A3, RARA, NR1H3	1150	36	17446	2.107	1	1	0.995905
GOTERM_MF_DIRECT	GO:0005496~steroid binding	3	0.215208	0.795668	ESRRA, ESR2, NR3C2	1150	44	17446	1.03435	1	1	0.995905
Annotation Cluster 7	Enrichment Score: 1.293082450865001
Category	Term	Count	%	PValue	Genes	List Total	Pop Hits	Pop Total	Fold Enrichment	Bonferroni	Benjamini	FDR
GOTERM_BP_DIRECT	GO:0030261~chromosome condensation	5	0.35868	0.017297	TOP2A, CDK1, NCAPD2, NCAPD3, SMC4	1178	16	18082	4.7968	1	1	0.999
GOTERM_BP_DIRECT	GO:0010032~meiotic chromosome condensation	3	0.215208	0.0370971	NCAPD2, NCAPD3, SMC4	1178	5	18082	9.20985	1	1	0.999
GOTERM_BP_DIRECT	GO:0007076~mitotic chromosome condensation	3	0.215208	0.205798	NCAPD2, NCAPD3, SMC4	1178	13	18082	3.54225	1	1	0.999
Annotation Cluster 8	Enrichment Score: 1.2720486929373234
Category	Term	Count	%	PValue	Genes	List Total	Pop Hits	Pop Total	Fold Enrichment	Bonferroni	Benjamini	FDR
GOTERM_MF_DIRECT	GO:0016641~oxidoreductase activity, acting on the CH-NH2 group of donors, oxygen as acceptor	3	0.215208	0.037917	LOXL3, LOXL1, LOXL2	1150	5	17446	9.10226	1	1	0.995905
PFAM	PF01186:Lysyl oxidase	3	0.215208	0.0383721	LOXL3, LOXL1, LOXL2	1241	5	18708	9.04496	1	1	1
GOTERM_MF_DIRECT	GO:0005507~copper ion binding	8	0.573888	0.104955	AOC3, LACC1, GPC1, SLC11A2, LOXL3, PRND, LOXL1, LOXL2	1150	61	17446	1.98957	1	1	0.995905
Annotation Cluster 9	Enrichment Score: 1.2406276130300538
Category	Term	Count	%	PValue	Genes	List Total	Pop Hits	Pop Total	Fold Enrichment	Bonferroni	Benjamini	FDR
GOTERM_BP_DIRECT	GO:0006418~tRNA aminoacylation for protein translation	8	0.573888	0.00767822	CARS, YARS, QARS, KARS, RARS, F13A1, GARS, IARS2	1178	36	18082	3.41105	1	0.931345	0.930182
GOTERM_MF_DIRECT	GO:0004812~aminoacyl-tRNA ligase activity	7	0.502152	0.0407135	CARS, YARS, KARS, RARS, F13A1, GARS, IARS2	1150	39	17446	2.7229	1	1	0.995905
GOTERM_CC_DIRECT	GO:0017101~aminoacyl-tRNA synthetase multienzyme complex	3	0.215208	0.0693715	QARS, KARS, RARS	1260	7	19662	6.68776	1	0.913895	0.889765
GOTERM_MF_DIRECT	GO:0000049~tRNA binding	7	0.502152	0.116968	CARS, YARS, KARS, RARS, THUMPD3, IARS2, AARSD1	1150	51	17446	2.08222	1	1	0.995905
KEGG_PATHWAY	mmu00970:Aminoacyl-tRNA biosynthesis	7	0.502152	0.246952	CARS, YARS, QARS, KARS, RARS, GARS, IARS2	494	66	7691	1.65124	1	0.90473	0.90473
Annotation Cluster 10	Enrichment Score: 1.225379300176269
Category	Term	Count	%	PValue	Genes	List Total	Pop Hits	Pop Total	Fold Enrichment	Bonferroni	Benjamini	FDR
PFAM	PF09380:FERM C-terminal PH-like domain	7	0.502152	0.00611385	EPB41L4A, FRMD6, FRMD7, EPB41L1, EPB41L2, MSN, FRMD4A	1241	26	18708	4.05864	0.998824	0.972269	0.972269
PFAM	PF09379:FERM N-terminal domain	7	0.502152	0.00893438	EPB41L4A, FRMD6, FRMD7, EPB41L1, EPB41L2, MSN, FRMD4A	1241	28	18708	3.76873	0.999948	1	1
PFAM	PF00373:FERM central domain	8	0.573888	0.0306159	EPB41L4A, FRMD6, FRMD7, EPB41L1, EPB41L2, MSN, FRMD4A, MYO7A	1241	46	18708	2.62173	1	1	1
PFAM	PF08736:FERM adjacent (FA)	4	0.286944	0.0503788	EPB41L4A, FRMD7, EPB41L1, EPB41L2	1241	13	18708	4.63844	1	1	1
GOTERM_BP_DIRECT	GO:0031032~actomyosin structure organization	5	0.35868	0.0951646	EPB41L4A, FRMD6, EPB41L1, EPB41L2, MYH10	1178	27	18082	2.84255	1	1	0.999
GOTERM_MF_DIRECT	GO:0008092~cytoskeletal protein binding	8	0.573888	0.159085	EPB41L4A, MAP3K1, DES, ANXA2, EPB41L1, EPB41L2, MSN, DBN1	1150	68	17446	1.78476	1	1	0.995905
GOTERM_CC_DIRECT	GO:0019898~extrinsic component of membrane	8	0.573888	0.301783	EHD2, EPB41L4A, EPB41L1, EPB41L2, MSN, SNX7, SNX8, WDFY4	1260	85	19662	1.46868	1	1	0.975207
GOTERM_MF_DIRECT	GO:0005200~structural constituent of cytoskeleton	7	0.502152	0.408877	EPB41L4A, DES, FRMD6, TUBGCP2, EPB41L1, EPB41L2, TUBB4A	1150	78	17446	1.36145	1	1	0.995905
Annotation Cluster 11	Enrichment Score: 1.2152828074906121
Category	Term	Count	%	PValue	Genes	List Total	Pop Hits	Pop Total	Fold Enrichment	Bonferroni	Benjamini	FDR
GOTERM_BP_DIRECT	GO:0046426~negative regulation of JAK-STAT cascade	9	0.645624	0.00592361	PTPRD, LRRC15, LEPROT, RTN4RL1, CAV1, CHAD, BGN, ASPN, SOCS5	1178	43	18082	3.21274	1	0.912008	0.910869
GOTERM_MF_DIRECT	GO:0004860~protein kinase inhibitor activity	8	0.573888	0.0793173	LRRC15, NPM1, RTN4RL1, CHAD, BGN, CHP1, ASPN, SOCS5	1150	57	17446	2.12918	1	1	0.995905
GOTERM_BP_DIRECT	GO:0019221~cytokine-mediated signaling pathway	11	0.789096	0.481058	LRRC15, RTN4RL1, CHAD, BGN, KRAS, MYD88, ASPN, CD44, CCR2, SOCS5, PF4	1178	146	18082	1.15649	1	1	0.999
Annotation Cluster 12	Enrichment Score: 1.1729487043657951
Category	Term	Count	%	PValue	Genes	List Total	Pop Hits	Pop Total	Fold Enrichment	Bonferroni	Benjamini	FDR
GOTERM_BP_DIRECT	GO:0006351~transcription, DNA-templated	149	10.6887	0.00814316	ZFP687, GABPB2, MAML1, JADE1, SCX, ARID4B, DACH2, IKZF5, LOXL2, ELK3, NR3C2, YY1, SALL4, MAF1, MTPAP, SOX7, SOX4, HES6, KDM2B, ZFP219, DAPK3, THOC1, HIC1, DDIT3, ERF, TIMELESS, VOPP1, NOTCH3, DDX1, NOTCH4, ZFP503, CREBL2, NRF1, AEBP1, FOXO4, RPAP2, GTF2E1, GLIS1, GLIS2, NACC1, SMYD1, CAMTA1, ZKSCAN5, SCAI, BCL9L, ESRRA, BTF3, EGR1, ZFP511, ZFHX3, POU2F1, MTERF3, ZBTB14, GTF2IRD2, CIDEA, IRF2BP2, …	1178	1885	18082	1.21332	1	0.931345	0.930182
GOTERM_MF_DIRECT	GO:0003700~transcription factor activity, sequence-specific DNA binding	73	5.23673	0.0338563	CSRNP1, CITED2, ZFP846, SIX1, MEOX1, ELK3, NR3C2, IKZF5, YY1, HHEX, SIX4, SALL4, ZFP641, SOX7, SOX4, MKL2, D3ERTD254E, HES6, KLF12, ZFP532, ZFP219, ZFP937, CBFA2T2, HIC1, ZFP518B, CREB3, GCFC2, NR5A2, CREB1, ZFP40, PAX7, DDIT3, ERF, RARA, LCOR, ZFP772, IRF9, NFIX, CREBL2, NRF1, FOXO4, NR2C1, ARNTL2, CIAO1, GLIS2, PGBD1, FOXS1, MTA1, NFIL3, TBX21, ZKSCAN5, HES1, ESRRA, ZFP358, EGR1, POU2F1, ZBTB14…	1150	883	17446	1.25418	1	1	0.995905
GOTERM_MF_DIRECT	GO:0043565~sequence-specific DNA binding	52	3.73027	0.0774937	TOP2A, CSRNP1, SCX, SIX1, MEOX1, HOXC11, ELK3, NR3C2, YY1, PTBP1, HHEX, SIX4, SIX5, SALL4, SOX7, ZFP532, ZFP219, EN1, HIC1, CREB3, NR5A2, CREB1, PAX7, DDIT3, ERF, RARA, ZFP423, CREBL2, FOXO4, NR2C1, GTF2E1, PGBD1, FOXS1, MTA1, NFIL3, CAMTA1, HES1, ESRRA, EGR1, ZFHX3, POU2F1, ZBTB14, PRRX2, NR1H3, KLF4, USF2, ESR2, FOSL2, NR4A1, NR4A3, ZFP65, BCL2	1150	633	17446	1.24623	1	1	0.995905
GOTERM_BP_DIRECT	GO:0006355~regulation of transcription, DNA-templated	160	11.4778	0.178383	ZFP687, GABPB2, MAML1, ZFP846, JADE1, SCX, ARID4B, DACH2, IKZF5, LOXL2, ELK3, NR3C2, YY1, SALL4, MAF1, SOX7, SOX4, D3ERTD254E, HES6, KDM2B, ZFP219, DAPK3, THOC1, HIC1, ZFP40, DDIT3, ERF, TIMELESS, VOPP1, NOTCH3, DDX1, NOTCH4, ZFP503, CREBL2, NRF1, AEBP1, FOXO4, RPAP2, GTF2E1, GLIS1, GLIS2, NACC1, SMYD1, CAMTA1, ZKSCAN5, SCAI, BCL9L, ESRRA, BTF3, EGR1, ZFP511, ZFHX3, POU2F1, MTERF3, ZBTB14, GTF2IR…	1178	2279	18082	1.07765	1	1	0.999
GOTERM_MF_DIRECT	GO:0003677~DNA binding	127	9.11047	0.358264	ZFP687, SCX, ARID4B, DACH2, MKI67, IKZF5, ELK3, NR3C2, YY1, SALL4, SOX7, SOX4, HES6, KDM2B, ZFP219, MAP1S, APLP2, LMO2, ZBTB37, THOC1, HIC1, DDIT3, ERF, DDX1, CREBL2, NRF1, AEBP1, FOXO4, GLIS1, GLIS2, ORC6, ABL1, USP50, SMYD1, CAMTA1, ZKSCAN5, ESRRA, EGR1, ZFP511, ZFHX3, POU2F1, MTERF3, ZBTB14, GTF2IRD2, HMGA1, RFXANK, ESR2, FOSL2, SSH1, CDK9, NR4A1, POLA1, POLA2, TADA2A, NR4A3, BCL3, MYF6, RCOR2…	1150	1847	17446	1.04312	1	1	0.995905
Annotation Cluster 13	Enrichment Score: 1.114523746203988
Category	Term	Count	%	PValue	Genes	List Total	Pop Hits	Pop Total	Fold Enrichment	Bonferroni	Benjamini	FDR
GOTERM_BP_DIRECT	GO:0035999~tetrahydrofolate interconversion	4	0.286944	0.0388678	MTHFD1, MTHFD2L, SARDH, MTHFR	1178	12	18082	5.11658	1	1	0.999
GOTERM_BP_DIRECT	GO:0006730~one-carbon metabolic process	6	0.430416	0.048005	MTHFD1, MTHFD2L, CAR13, MTHFR, CAR9, CAR7	1178	31	18082	2.97092	1	1	0.999
KEGG_PATHWAY	mmu00670:One carbon pool by folate	4	0.286944	0.118309	ATIC, MTHFD1, MTHFD2L, MTHFR	494	19	7691	3.27765	1	0.744849	0.744849
GOTERM_BP_DIRECT	GO:0009086~methionine biosynthetic process	3	0.215208	0.157765	MTHFD1, MTHFD2L, MTHFR	1178	11	18082	4.18629	1	1	0.999
Annotation Cluster 14	Enrichment Score: 1.0102356356927518
Category	Term	Count	%	PValue	Genes	List Total	Pop Hits	Pop Total	Fold Enrichment	Bonferroni	Benjamini	FDR
GOTERM_MF_DIRECT	GO:0016740~transferase activity	124	8.89527	0.00332897	PNMT, DGKG, ACAA2, DGKA, THUMPD3, F13A1, ABAT, GXYLT2, HS6ST2, MYLK, PNP, HYKK, PAPOLG, AKT2, MAP3K8, EPHB2, MTPAP, EPHB1, EPHB3, MAP3K5, TGM2, EPHA4, DIMT1, PRKCE, DAPK3, SETMAR, ALG3, ALG1, DHDDS, ACLY, WBSCR17, ILVBL, A3GALT2, FICD, GSTT1, FUT2, KALRN, ACAT2, UBE2J1, PTDSS1, CHST11, ABL1, ST3GAL4, ST8SIA4, STK38L, SMYD1, PIP5K1C, IP6K2, GGT5, GSTM2, SMURF2, TIPARP, PLK2, ST8SIA2, EIF2AK2, DCLK…	1150	1472	17446	1.27794	0.983004	0.339	0.337336
GOTERM_MF_DIRECT	GO:0005524~ATP binding	116	8.32138	0.0510638	DGKG, CARS, DGKA, F13A1, SMC5, MKI67, SMC4, MYLK, KIF5C, PAPOLG, AKT2, PIM1, MAP3K8, EPHB2, MTPAP, EPHB1, EPHB3, MAP3K5, EPHA4, PRKCE, DAPK3, ACSL6, ACSL5, MYO7A, AARSD1, ATP1B1, ACLY, KARS, MTHFD1, YME1L1, ABCG3, SLC22A5, FICD, DDX1, DDX60, KALRN, UBE2J1, ORC5, DHX35, FIGNL1, DHX37, ABL1, STK38L, PIP5K1C, MYH10, IP6K2, YARS, ABCA1, MYH7B, ABCA5, PLK2, ABCA9, EIF2AK2, HSPA12A, DCLK1, ACSF2, CLK2,…	1150	1507	17446	1.16773	1	1	0.995905
GOTERM_BP_DIRECT	GO:0006468~protein phosphorylation	48	3.44333	0.0646627	MAST4, MAST3, MAML1, ILK, KALRN, CAMKK1, MYLK, HK1, RPS6KC1, AKT2, CFL1, ABL1, PIM1, STK38L, MAP3K8, CSK, MAP4K5, EPHB2, EPHB1, EPHB3, MAP3K5, SCYL1, EPHA4, MORC3, MAP3K1, PRKCE, IGFBP3, PLK2, DAPK3, HUNK, EIF2AK2, DCLK1, CLK2, SBK2, CDK9, MAPK10, MAPK11, PINK1, CREB1, TAOK3, PIK3CA, PTPRA, CSNK2B, RARA, AAK1, CDK1, SGK3, DDR2	1178	576	18082	1.27915	1	1	0.999
GOTERM_BP_DIRECT	GO:0016310~phosphorylation	48	3.44333	0.134242	PRPS2, DGKG, MAST4, MAST3, DGKA, ILK, KALRN, HK2, CAMKK1, MYLK, PAPSS1, HK1, CKMT2, HYKK, RPS6KC1, AKT2, ABL1, STK38L, MAP3K8, CSK, PIP5K1C, MAP4K5, EPHB2, EPHB1, IP6K2, EPHB3, MAP3K5, EPHA4, MAP3K1, CKM, PRKCE, PLK2, DAPK3, HUNK, EIF2AK2, DCLK1, CLK2, SBK2, CDK9, MAPK10, MAPK11, PINK1, TAOK3, ADCK2, PIK3CA, CDK1, SGK3, DDR2	1178	612	18082	1.2039	1	1	0.999
GOTERM_MF_DIRECT	GO:0016301~kinase activity	51	3.65854	0.20519	DGKG, MAST4, MAST3, DGKA, ILK, HK2, HK1, MYLK, HYKK, AKT2, MAP3K8, EPHB2, EPHB1, EPHB3, MAP3K5, EPHA4, PRKCE, DAPK3, HUNK, PIK3CA, CSNK2B, SGK3, DDR2, PRPS2, PIK3R3, KALRN, CAMKK1, PAPSS1, CKMT2, RPS6KC1, ABL1, STK38L, CSK, PIP5K1C, MAP4K5, IP6K2, MAP3K1, CKM, PLK2, EIF2AK2, DCLK1, CLK2, SBK2, CDK9, MAPK10, MOB1B, MAPK11, PINK1, ADCK2, TAOK3, CDK1	1150	674	17446	1.14791	1	1	0.995905
PFAM	PF00069:Protein kinase domain	30	2.15208	0.271545	MAST4, MAST3, KALRN, CAMKK1, MYLK, RPS6KC1, AKT2, PIM1, STK38L, MAP3K8, MAP4K5, MAP3K5, SCYL1, MAP3K1, PRKCE, PLK2, DAPK3, HUNK, EIF2AK2, DCLK1, CLK2, SBK2, CDK9, MAPK10, MAPK11, PINK1, TAOK3, AAK1, CDK1, SGK3	1241	387	18708	1.1686	1	1	1
GOTERM_MF_DIRECT	GO:0004674~protein serine/threonine kinase activity	32	2.29555	0.31669	MAST4, MAST3, ILK, KALRN, CAMKK1, MYLK, RPS6KC1, AKT2, PIM1, STK38L, MAP3K8, MAP4K5, MAP3K5, MAP3K1, PRKCE, PLK2, DAPK3, HUNK, EIF2AK2, DCLK1, CLK2, SBK2, CDK9, MAPK10, MAPK11, PINK1, TAOK3, ADCK2, PIK3CA, AAK1, CDK1, SGK3	1150	428	17446	1.13424	1	1	0.995905
GOTERM_MF_DIRECT	GO:0004672~protein kinase activity	39	2.7977	0.318066	MAST4, MAST3, ILK, KALRN, CAMKK1, MYLK, HK1, RPS6KC1, AKT2, ABL1, PIM1, STK38L, MAP3K8, CSK, MAP4K5, EPHB2, EPHB1, EPHB3, MAP3K5, SCYL1, EPHA4, MAP3K1, PRKCE, PLK2, DAPK3, HUNK, EIF2AK2, DCLK1, CLK2, SBK2, CDK9, MAPK10, MAPK11, PINK1, TAOK3, AAK1, CDK1, SGK3, DDR2	1150	531	17446	1.11421	1	1	0.995905
Annotation Cluster 15	Enrichment Score: 0.9800457026462017
Category	Term	Count	%	PValue	Genes	List Total	Pop Hits	Pop Total	Fold Enrichment	Bonferroni	Benjamini	FDR
GOTERM_BP_DIRECT	GO:0000188~inactivation of MAPK activity	5	0.35868	0.0136635	SPRED1, DUSP10, DUSP1, CAV1, DUSP6	1178	15	18082	5.11658	1	1	0.999
GOTERM_BP_DIRECT	GO:0016311~dephosphorylation	14	1.0043	0.0247193	DUSP5, DUSP1, PTPRK, THNSL2, DUSP6, MTM1, SSH1, PTPRD, PTPRC, DUSP10, PTPRA, ACP5, INPP5K, PGAM5	1178	109	18082	1.97153	1	1	0.999
GOTERM_MF_DIRECT	GO:0017017~MAP kinase tyrosine/serine/threonine phosphatase activity	4	0.286944	0.0495778	DUSP5, DUSP10, DUSP1, DUSP6	1150	13	17446	4.66783	1	1	0.995905
PFAM	PF00581:Rhodanese-like domain	5	0.35868	0.070713	DUSP5, DUSP10, MOCS3, DUSP1, DUSP6	1241	24	18708	3.14061	1	1	1
GOTERM_MF_DIRECT	GO:0004721~phosphoprotein phosphatase activity	15	1.07604	0.0740755	DUSP5, DUSP1, CTDSPL2, PTPRK, RPAP2, DUSP6, PPM1F, MTM1, SSH1, PTPRD, PTPRC, DUSP10, UBASH3B, PTPRA, PGAM5	1150	139	17446	1.6371	1	1	0.995905
GOTERM_MF_DIRECT	GO:0016791~phosphatase activity	13	0.932568	0.0881639	DUSP5, DUSP1, CTDSPL2, PTPRK, DUSP6, PPM1F, MTM1, SSH1, PTPRD, PTPRC, DUSP10, PTPRA, PGAM5	1150	118	17446	1.67132	1	1	0.995905
GOTERM_MF_DIRECT	GO:0004725~protein tyrosine phosphatase activity	11	0.789096	0.105296	PTPRD, DUSP5, PTPRC, DUSP10, UBASH3B, DUSP1, PTPRA, PTPRK, DUSP6, SSH1, MTM1	1150	97	17446	1.72036	1	1	0.995905
GOTERM_BP_DIRECT	GO:0035335~peptidyl-tyrosine dephosphorylation	4	0.286944	0.202882	DUSP5, UBASH3B, DUSP1, DUSP6	1178	24	18082	2.55829	1	1	0.999
GOTERM_MF_DIRECT	GO:0008138~protein tyrosine/serine/threonine phosphatase activity	5	0.35868	0.268527	DUSP5, DUSP10, DUSP1, DUSP6, SSH1	1150	40	17446	1.8963	1	1	0.995905
PFAM	PF00782:Dual specificity phosphatase, catalytic domain	5	0.35868	0.272332	DUSP5, DUSP10, DUSP1, DUSP6, SSH1	1241	40	18708	1.88437	1	1	1
GOTERM_BP_DIRECT	GO:0006470~protein dephosphorylation	12	0.860832	0.287298	PTPRD, PTPRC, DUSP10, DUSP1, PTPRA, BCL2, CTDSPL2, PTPRK, DUSP6, PPM1F, SSH1, MTM1	1178	138	18082	1.33476	1	1	0.999
PFAM	PF00102:Protein-tyrosine phosphatase	4	0.286944	0.500064	PTPRD, PTPRC, PTPRA, PTPRK	1241	40	18708	1.50749	1	1	1
Annotation Cluster 16	Enrichment Score: 0.8893575623811415
Category	Term	Count	%	PValue	Genes	List Total	Pop Hits	Pop Total	Fold Enrichment	Bonferroni	Benjamini	FDR
PFAM	PF04042:DNA polymerase alpha/epsilon subunit B	3	0.215208	0.0125888	POLA2, POLE2, POLD2	1241	3	18708	15.0749	0.999999	1	1
GOTERM_MF_DIRECT	GO:0003887~DNA-directed DNA polymerase activity	6	0.430416	0.0340128	POLD4, POLA1, POLA2, PAPD5, POLE2, POLD2	1150	28	17446	3.25081	1	1	0.995905
KEGG_PATHWAY	mmu03030:DNA replication	6	0.430416	0.0702708	POLD4, POLA1, POLA2, POLE2, POLD2, RPA1	494	35	7691	2.66894	1	0.744849	0.744849
GOTERM_BP_DIRECT	GO:0006261~DNA-dependent DNA replication	4	0.286944	0.0816461	POLD4, ORC6, POLE2, POLD2	1178	16	18082	3.83744	1	1	0.999
KEGG_PATHWAY	mmu00240:Pyrimidine metabolism	11	0.789096	0.106465	DCTD, POLD4, POLA1, POLA2, PNP, ENTPD5, POLE2, POLR1C, TWISTNB, POLD2, TYMP	494	100	7691	1.71257	1	0.744849	0.744849
GOTERM_BP_DIRECT	GO:0006260~DNA replication	12	0.860832	0.177259	ORC5, POLD4, POLA1, FAM111A, CCDC88A, POLA2, NFIX, SLX4, ORC6, POLE2, POLD2, RPA1	1178	123	18082	1.49754	1	1	0.999
KEGG_PATHWAY	mmu03420:Nucleotide excision repair	5	0.35868	0.311018	POLD4, POLE2, ERCC1, POLD2, RPA1	494	44	7691	1.76918	1	0.946724	0.946724
KEGG_PATHWAY	mmu03410:Base excision repair	4	0.286944	0.391148	POLD4, MBD4, POLE2, POLD2	494	35	7691	1.77929	1	1	1
KEGG_PATHWAY	mmu03430:Mismatch repair	3	0.215208	0.416518	POLD4, POLD2, RPA1	494	22	7691	2.12302	1	1	1
KEGG_PATHWAY	mmu03440:Homologous recombination	3	0.215208	0.54389	POLD4, POLD2, RPA1	494	28	7691	1.66809	1	1	1
Annotation Cluster 17	Enrichment Score: 0.8857392133259044
Category	Term	Count	%	PValue	Genes	List Total	Pop Hits	Pop Total	Fold Enrichment	Bonferroni	Benjamini	FDR
PFAM	PF00441:Acyl-CoA dehydrogenase, C-terminal domain	4	0.286944	0.0610532	GCDH, ACOXL, ACADSB, ACAD12	1241	14	18708	4.30713	1	1	1
GOTERM_MF_DIRECT	GO:0052890~oxidoreductase activity, acting on the CH-CH group of donors, with a flavin as acceptor	4	0.286944	0.0839365	GCDH, ACOXL, ACADSB, ACAD12	1150	16	17446	3.79261	1	1	0.995905
PFAM	PF02770:Acyl-CoA dehydrogenase, middle domain	4	0.286944	0.0852133	GCDH, ACOXL, ACADSB, ACAD12	1241	16	18708	3.76873	1	1	1
GOTERM_MF_DIRECT	GO:0003995~acyl-CoA dehydrogenase activity	4	0.286944	0.0971387	GCDH, ACOXL, ACADSB, ACAD12	1150	17	17446	3.56951	1	1	0.995905
GOTERM_MF_DIRECT	GO:0050660~flavin adenine dinucleotide binding	9	0.645624	0.100168	GCDH, ACOXL, NOS3, AOX3, SARDH, MTHFR, ACADSB, DUS3L, ACAD12	1150	72	17446	1.8963	1	1	0.995905
GOTERM_BP_DIRECT	GO:0033539~fatty acid beta-oxidation using acyl-CoA dehydrogenase	4	0.286944	0.122573	GCDH, ACOXL, ACADSB, ACAD12	1178	19	18082	3.23153	1	1	0.999
GOTERM_BP_DIRECT	GO:0055088~lipid homeostasis	6	0.430416	0.125549	GCDH, ACOXL, NR1H3, ACADSB, USF2, ACAD12	1178	41	18082	2.2463	1	1	0.999
PFAM	PF02771:Acyl-CoA dehydrogenase, N-terminal domain	3	0.215208	0.186774	GCDH, ACADSB, ACAD12	1241	12	18708	3.76873	1	1	1
GOTERM_MF_DIRECT	GO:0000062~fatty-acyl-CoA binding	5	0.35868	0.196538	GCDH, ACOXL, ACBD4, ACADSB, ACAD12	1150	35	17446	2.1672	1	1	0.995905
GOTERM_MF_DIRECT	GO:0009055~electron carrier activity	6	0.430416	0.269201	GCDH, ACOXL, GLRX5, AOX3, ACADSB, ACAD12	1150	53	17446	1.71741	1	1	0.995905
GOTERM_MF_DIRECT	GO:0016627~oxidoreductase activity, acting on the CH-CH group of donors	4	0.286944	0.279596	GCDH, ACOXL, ACADSB, ACAD12	1150	28	17446	2.1672	1	1	0.995905
Annotation Cluster 18	Enrichment Score: 0.856653642042798
Category	Term	Count	%	PValue	Genes	List Total	Pop Hits	Pop Total	Fold Enrichment	Bonferroni	Benjamini	FDR
GOTERM_MF_DIRECT	GO:0005005~transmembrane-ephrin receptor activity	4	0.286944	0.00257632	EPHA4, EPHB2, EPHB1, EPHB3	1150	5	17446	12.1363	0.957247	0.314826	0.31328
GOTERM_BP_DIRECT	GO:0021952~central nervous system projection neuron axonogenesis	4	0.286944	0.0388678	EPHB2, EPHB1, DCLK1, EPHB3	1178	12	18082	5.11658	1	1	0.999
GOTERM_MF_DIRECT	GO:0005003~ephrin receptor activity	4	0.286944	0.0601013	EPHA4, EPHB2, EPHB1, EPHB3	1150	14	17446	4.33441	1	1	0.995905
PFAM	PF14575:Ephrin type-A receptor 2 transmembrane domain	4	0.286944	0.0610532	EPHA4, EPHB2, EPHB1, EPHB3	1241	14	18708	4.30713	1	1	1
PFAM	PF01404:Ephrin receptor ligand binding domain	4	0.286944	0.0610532	EPHA4, EPHB2, EPHB1, EPHB3	1241	14	18708	4.30713	1	1	1
GOTERM_MF_DIRECT	GO:0008046~axon guidance receptor activity	3	0.215208	0.0931037	EPHB2, EPHB1, EPHB3	1150	8	17446	5.68891	1	1	0.995905
GOTERM_BP_DIRECT	GO:0050770~regulation of axonogenesis	5	0.35868	0.105599	EPHA4, CACNA1A, EPHB2, EPHB3, SSH1	1178	28	18082	2.74103	1	1	0.999
GOTERM_BP_DIRECT	GO:0060996~dendritic spine development	4	0.286944	0.108202	EPHB2, SRGAP2, EPHB1, EPHB3	1178	18	18082	3.41105	1	1	0.999
GOTERM_BP_DIRECT	GO:0007169~transmembrane receptor protein tyrosine kinase signaling pathway	11	0.789096	0.115526	EPHA4, GDNF, BDNF, DOK5, NTF3, CSK, EPHB2, GFRA2, EPHB1, EPHB3, DDR2	1178	100	18082	1.68847	1	1	0.999
GOTERM_BP_DIRECT	GO:0051965~positive regulation of synapse assembly	8	0.573888	0.169394	BHLHB9, BDNF, CLSTN3, ADGRL1, THBS2, EPHB2, EPHB1, EPHB3	1178	70	18082	1.75426	1	1	0.999
GOTERM_BP_DIRECT	GO:0018108~peptidyl-tyrosine phosphorylation	7	0.502152	0.247292	EPHA4, PXN, ABL1, EPHB2, DDR2, HK1, CLK2	1178	65	18082	1.65305	1	1	0.999
GOTERM_BP_DIRECT	GO:0060997~dendritic spine morphogenesis	3	0.215208	0.255101	EPHB2, EPHB1, EPHB3	1178	15	18082	3.06995	1	1	0.999
GOTERM_BP_DIRECT	GO:0048013~ephrin receptor signaling pathway	5	0.35868	0.30614	EFNB2, EPHA4, EPHB2, EPHB1, EPHB3	1178	43	18082	1.78485	1	1	0.999
GOTERM_BP_DIRECT	GO:0031290~retinal ganglion cell axon guidance	3	0.215208	0.377427	EPHB2, EPHB1, EPHB3	1178	20	18082	2.30246	1	1	0.999
GOTERM_MF_DIRECT	GO:0004714~transmembrane receptor protein tyrosine kinase activity	5	0.35868	0.479715	EPHA4, EPHB2, EPHB1, EPHB3, DDR2	1150	54	17446	1.40467	1	1	0.995905
GOTERM_BP_DIRECT	GO:0046777~protein autophosphorylation	13	0.932568	0.532353	EPHA4, DAPK3, EIF2AK2, HK1, CLK2, TAOK3, AAK1, ABL1, PIM1, CSK, EPHB1, DDR2, EPHB3	1178	183	18082	1.09042	1	1	0.999
GOTERM_MF_DIRECT	GO:0004713~protein tyrosine kinase activity	9	0.645624	0.547819	EPHA4, ABL1, EIF2AK2, CSK, EPHB2, EPHB1, EPHB3, DDR2, CLK2	1150	121	17446	1.12838	1	1	0.995905
PFAM	PF07714:Protein tyrosine kinase	8	0.573888	0.798752	EPHA4, ABL1, ILK, CSK, EPHB2, EPHB1, EPHB3, DDR2	1241	135	18708	0.89333	1	1	1
Annotation Cluster 19	Enrichment Score: 0.8299151697307051
Category	Term	Count	%	PValue	Genes	List Total	Pop Hits	Pop Total	Fold Enrichment	Bonferroni	Benjamini	FDR
KEGG_PATHWAY	mmu03050:Proteasome	7	0.502152	0.0656238	PSMB7, PSMA6, PSMD6, PSMA3, PSMD13, PSMA2, PSMF1	494	45	7691	2.42182	1	0.744849	0.744849
GOTERM_CC_DIRECT	GO:0019773~proteasome core complex, alpha-subunit complex	3	0.215208	0.109302	PSMA6, PSMA3, PSMA2	1260	9	19662	5.20159	1	1	0.975207
PFAM	PF10584:Proteasome subunit A N-terminal signature	3	0.215208	0.115886	PSMA6, PSMA3, PSMA2	1241	9	18708	5.02498	1	1	1
GOTERM_MF_DIRECT	GO:0004175~endopeptidase activity	12	0.860832	0.119252	APH1A, PCSK1, PSMB7, ADAMTS15, PSMA6, PSMA3, ACE, FAP, PSMD13, PSMA2, TRAPPC12, SENP2	1150	112	17446	1.6254	1	1	0.995905
GOTERM_CC_DIRECT	GO:0005839~proteasome core complex	4	0.286944	0.132738	PSMB7, PSMA6, PSMA3, PSMA2	1260	20	19662	3.12095	1	1	0.975207
PFAM	PF00227:Proteasome subunit	4	0.286944	0.159226	PSMB7, PSMA6, PSMA3, PSMA2	1241	21	18708	2.87142	1	1	1
GOTERM_BP_DIRECT	GO:0051603~proteolysis involved in cellular protein catabolic process	7	0.502152	0.164706	PSMB7, PSMA6, PSMA3, FAP, PSMA2, CTSK, ADAMTS12	1178	57	18082	1.88506	1	1	0.999
GOTERM_MF_DIRECT	GO:0004298~threonine-type endopeptidase activity	4	0.286944	0.190414	PSMB7, PSMA6, PSMA3, PSMA2	1150	23	17446	2.63834	1	1	0.995905
GOTERM_CC_DIRECT	GO:0000502~proteasome complex	7	0.502152	0.246559	PSMB7, PSMA6, PSMD6, PSMA3, PSMD13, PSMA2, PSMF1	1260	66	19662	1.65505	1	1	0.975207
GOTERM_BP_DIRECT	GO:0002479~antigen processing and presentation of exogenous peptide antigen via MHC class I, TAP-dependent	4	0.286944	0.309974	PSMB7, PSMA6, PSMA3, PSMA2	1178	30	18082	2.04663	1	1	0.999
Annotation Cluster 20	Enrichment Score: 0.7685490001237898
Category	Term	Count	%	PValue	Genes	List Total	Pop Hits	Pop Total	Fold Enrichment	Bonferroni	Benjamini	FDR
KEGG_PATHWAY	mmu04070:Phosphatidylinositol signaling system	11	0.789096	0.0913297	ITPKB, DGKG, INPP4B, PIK3CA, DGKA, INPPL1, PIK3R3, INPP5K, PIP5K1C, IP6K2, MTM1	494	97	7691	1.76554	1	0.744849	0.744849
GOTERM_BP_DIRECT	GO:0046856~phosphatidylinositol dephosphorylation	4	0.286944	0.1859	INPP4B, INPPL1, INPP5K, MTM1	1178	23	18082	2.66952	1	1	0.999
KEGG_PATHWAY	mmu00562:Inositol phosphate metabolism	7	0.502152	0.291381	ITPKB, INPP4B, PIK3CA, INPPL1, INPP5K, PIP5K1C, MTM1	494	70	7691	1.55688	1	0.938167	0.938167
Annotation Cluster 21	Enrichment Score: 0.7343835312150585
Category	Term	Count	%	PValue	Genes	List Total	Pop Hits	Pop Total	Fold Enrichment	Bonferroni	Benjamini	FDR
GOTERM_BP_DIRECT	GO:0003281~ventricular septum development	6	0.430416	0.0982345	LUZP1, CITED2, SALL4, GJA5, HEG1, HES1	1178	38	18082	2.42364	1	1	0.999
GOTERM_BP_DIRECT	GO:0060412~ventricular septum morphogenesis	5	0.35868	0.232715	CITED2, GJA5, HES1, SOX4, SAV1	1178	38	18082	2.0197	1	1	0.999
GOTERM_BP_DIRECT	GO:0003151~outflow tract morphogenesis	6	0.430416	0.274006	CITED2, GJA5, NEDD4, SIX1, ILK, HES1	1178	54	18082	1.70553	1	1	0.999
Annotation Cluster 22	Enrichment Score: 0.6912115949508011
Category	Term	Count	%	PValue	Genes	List Total	Pop Hits	Pop Total	Fold Enrichment	Bonferroni	Benjamini	FDR
PFAM	PF00501:AMP-binding enzyme	5	0.35868	0.122392	ACSL6, ACSL5, SLC27A3, ACSF2, AACS	1241	29	18708	2.59913	1	1	1
GOTERM_MF_DIRECT	GO:0004467~long-chain fatty acid-CoA ligase activity	3	0.215208	0.209523	ACSL6, ACSL5, SLC27A3	1150	13	17446	3.50087	1	1	0.995905
GOTERM_BP_DIRECT	GO:0015908~fatty acid transport	3	0.215208	0.329141	ACSL6, ACSL5, SLC27A3	1178	18	18082	2.55829	1	1	0.999
Annotation Cluster 23	Enrichment Score: 0.6784439188787581
Category	Term	Count	%	PValue	Genes	List Total	Pop Hits	Pop Total	Fold Enrichment	Bonferroni	Benjamini	FDR
GOTERM_MF_DIRECT	GO:0061630~ubiquitin protein ligase activity	18	1.29125	0.163634	LRSAM1, PPIL2, ANKIB1, SMURF2, RNF24, RNF25, NOSIP, PJA2, CHFR, UBE2J1, PJA1, RNF145, NEDD4, RNF181, CACUL1, TRIM11, RNF165, ANAPC2	1150	199	17446	1.3722	1	1	0.995905
GOTERM_BP_DIRECT	GO:0000209~protein polyubiquitination	10	0.71736	0.227245	RNF145, LRSAM1, PPIL2, ANKIB1, RNF24, MKRN1, BCL2, RNF181, CHFR, RNF165	1178	103	18082	1.49027	1	1	0.999
PFAM	PF13639:Ring finger domain	6	0.430416	0.247915	RNF145, RNF24, RNF181, PJA2, PJA1, RNF165	1241	51	18708	1.77352	1	1	1
Annotation Cluster 24	Enrichment Score: 0.6760914662366294
Category	Term	Count	%	PValue	Genes	List Total	Pop Hits	Pop Total	Fold Enrichment	Bonferroni	Benjamini	FDR
KEGG_PATHWAY	mmu04722:Neurotrophin signaling pathway	17	1.21951	0.00471182	NGFR, MAP3K1, BDNF, MAGED1, ARHGDIG, PIK3R3, MAPK10, MAPK11, PIK3CA, AKT2, ARHGDIB, NTF3, BCL2, ABL1, KRAS, MAP3K5, NFKBIB	494	122	7691	2.16943	0.72971	0.435058	0.435058
KEGG_PATHWAY	mmu04668:TNF signaling pathway	15	1.07604	0.00950299	PIK3R3, MAPK10, CREB3, MAPK11, CREB1, PIK3CA, AKT2, CASP3, TRAF5, BCL3, FAS, MAP3K8, PGAM5, FADD, MAP3K5	494	109	7691	2.1425	0.928989	0.484351	0.484351
KEGG_PATHWAY	mmu04973:Carbohydrate digestion and absorption	8	0.573888	0.0162326	PIK3CA, AKT2, ATP1A4, PIK3R3, ATP1B1, TAS1R3, HK2, HK1	494	42	7691	2.96549	0.989255	0.502048	0.502048
KEGG_PATHWAY	mmu04071:Sphingolipid signaling pathway	15	1.07604	0.0269611	CERS4, NOS3, PRKCE, PIK3R3, PLD1, MAPK10, MAPK11, PIK3CA, PPP2R1A, AKT2, GNAQ, BCL2, KRAS, S1PR2, MAP3K5	494	124	7691	1.88333	0.999485	0.502048	0.502048
KEGG_PATHWAY	mmu04662:B cell receptor signaling pathway	10	0.71736	0.0337496	VAV3, PIK3CA, AKT2, INPPL1, PIK3R3, DAPP1, KRAS, MALT1, CARD11, NFKBIB	494	70	7691	2.22412	0.999926	0.54992	0.54992
KEGG_PATHWAY	mmu05230:Central carbon metabolism in cancer	9	0.645624	0.0506175	PIK3CA, AKT2, PIK3R3, KRAS, SLC1A5, HK2, SIRT3, GLS, HK1	494	64	7691	2.18937	0.999999	0.695426	0.695426
KEGG_PATHWAY	mmu05231:Choline metabolism in cancer	12	0.860832	0.0578036	DGKG, MAPK10, SLC22A5, PIK3CA, SLC44A2, DGKA, AKT2, PIK3R3, PDGFA, KRAS, PIP5K1C, PLD1	494	101	7691	1.84976	1	0.727799	0.727799
KEGG_PATHWAY	mmu05161:Hepatitis B	15	1.07604	0.0843133	MAP3K1, DDX58, PIK3R3, CCNA2, MAPK10, CREB3, CREB1, PIK3CA, AKT2, CASP3, BCL2, FAS, KRAS, FADD, MYD88	494	146	7691	1.59954	1	0.744849	0.744849
KEGG_PATHWAY	mmu04931:Insulin resistance	12	0.860832	0.0935434	MAPK10, CREB3, CREB1, PIK3CA, NOS3, PRKCE, AKT2, NR1H3, PIK3R3, PPP1R3A, PYGL, SLC27A3	494	110	7691	1.69842	1	0.744849	0.744849
KEGG_PATHWAY	mmu04917:Prolactin signaling pathway	9	0.645624	0.0940828	MAPK10, MAPK11, PIK3CA, AKT2, LHB, PIK3R3, KRAS, ESR2, SOCS5	494	73	7691	1.91944	1	0.744849	0.744849
KEGG_PATHWAY	mmu04915:Estrogen signaling pathway	11	0.789096	0.096223	CREB3, CREB1, PIK3CA, HSPA1L, NOS3, AKT2, GNAQ, PIK3R3, KRAS, ESR2, HBEGF	494	98	7691	1.74752	1	0.744849	0.744849
KEGG_PATHWAY	mmu04930:Type II diabetes mellitus	7	0.502152	0.0984268	MAPK10, PIK3CA, PRKCE, PIK3R3, CACNA1A, HK2, HK1	494	50	7691	2.17964	1	0.744849	0.744849
KEGG_PATHWAY	mmu04960:Aldosterone-regulated sodium reabsorption	6	0.430416	0.110291	PIK3CA, ATP1A4, PIK3R3, KRAS, ATP1B1, NR3C2	494	40	7691	2.33532	1	0.744849	0.744849
KEGG_PATHWAY	mmu04660:T cell receptor signaling pathway	11	0.789096	0.111813	VAV3, MAPK11, PTPRC, PIK3CA, AKT2, PIK3R3, MAP3K8, KRAS, MALT1, CARD11, NFKBIB	494	101	7691	1.69561	1	0.744849	0.744849
KEGG_PATHWAY	mmu05142:Chagas disease (American trypanosomiasis)	11	0.789096	0.122955	MAPK10, MAPK11, ACE, PIK3CA, PPP2R1A, AKT2, GNAQ, PIK3R3, FAS, FADD, MYD88	494	103	7691	1.66269	1	0.756855	0.756855
KEGG_PATHWAY	mmu05160:Hepatitis C	13	0.932568	0.161638	DDX58, EIF2AK2, NR1H3, PIK3R3, IFIT1, MAPK10, MAPK11, CLDN15, PIK3CA, PPP2R1A, AKT2, KRAS, IRF9	494	136	7691	1.4882	1	0.846978	0.846978
KEGG_PATHWAY	mmu05218:Melanoma	8	0.573888	0.168257	FGF7, PIK3CA, AKT2, PIK3R3, PDGFA, KRAS, FGF1, FGF13	494	71	7691	1.75423	1	0.846978	0.846978
KEGG_PATHWAY	mmu04210:Apoptosis	7	0.502152	0.184702	PIK3CA, AKT2, CASP3, BCL2, PIK3R3, FAS, FADD	494	60	7691	1.81636	1	0.846978	0.846978
KEGG_PATHWAY	mmu04370:VEGF signaling pathway	7	0.502152	0.184702	MAPK11, PIK3CA, NOS3, AKT2, PXN, PIK3R3, KRAS	494	60	7691	1.81636	1	0.846978	0.846978
KEGG_PATHWAY	mmu04725:Cholinergic synapse	11	0.789096	0.187133	CREB3, CREB1, PIK3CA, AKT2, GNAQ, GNB4, BCL2, PIK3R3, CACNA1A, KRAS, KCNJ2	494	113	7691	1.51555	1	0.846978	0.846978
KEGG_PATHWAY	mmu04914:Progesterone-mediated oocyte maturation	9	0.645624	0.192941	CCNA2, MAPK10, MAPK11, PIK3CA, AKT2, CDK1, PIK3R3, KRAS, ANAPC2	494	87	7691	1.61057	1	0.846978	0.846978
KEGG_PATHWAY	mmu04620:Toll-like receptor signaling pathway	10	0.71736	0.198015	TLR1, MAPK10, MAPK11, PIK3CA, AKT2, CTSK, PIK3R3, MAP3K8, FADD, MYD88	494	101	7691	1.54147	1	0.846978	0.846978
KEGG_PATHWAY	mmu05210:Colorectal cancer	7	0.502152	0.225523	MAPK10, PIK3CA, AKT2, CASP3, BCL2, PIK3R3, KRAS	494	64	7691	1.70284	1	0.867637	0.867637
KEGG_PATHWAY	mmu04664:Fc epsilon RI signaling pathway	7	0.502152	0.268937	VAV3, MAPK10, MAPK11, PIK3CA, AKT2, PIK3R3, KRAS	494	68	7691	1.60267	1	0.938167	0.938167
KEGG_PATHWAY	mmu04550:Signaling pathways regulating pluripotency of stem cells	12	0.860832	0.270019	MAPK11, ZFHX3, PIK3CA, AKT2, ID2, ID4, PIK3R3, KRAS, FZD10, WNT9A, KLF4, SKIL	494	138	7691	1.35381	1	0.938167	0.938167
KEGG_PATHWAY	mmu05221:Acute myeloid leukemia	6	0.430416	0.288525	PIK3CA, AKT2, PIM1, RARA, PIK3R3, KRAS	494	56	7691	1.66809	1	0.938167	0.938167
KEGG_PATHWAY	mmu05222:Small cell lung cancer	8	0.573888	0.292038	TRAF4, PIK3CA, AKT2, TRAF5, BCL2, PIK3R3, ITGA6, ITGAV	494	84	7691	1.48275	1	0.938167	0.938167
KEGG_PATHWAY	mmu04919:Thyroid hormone signaling pathway	10	0.71736	0.307793	NOTCH3, PIK3CA, AKT2, NOTCH4, ATP1A4, PIK3R3, ITGAV, KRAS, MED16, ATP1B1	494	114	7691	1.36569	1	0.946724	0.946724
KEGG_PATHWAY	mmu05200:Pathways in cancer	29	2.08034	0.31494	LPAR1, PIK3R3, PDGFA, FZD10, LPAR4, FGF1, FGF7, AKT2, CASP3, ABL1, ITGAV, FADD, PTCH2, DAPK3, WNT9A, MAPK10, TRAF4, PIK3CA, KITL, GNAQ, TRAF5, CCDC6, RARA, BCL2, GNB4, FAS, KRAS, ITGA6, FGF13	494	395	7691	1.14303	1	0.948244	0.948244
KEGG_PATHWAY	mmu05215:Prostate cancer	8	0.573888	0.333842	CREB3, CREB1, PIK3CA, AKT2, BCL2, PIK3R3, PDGFA, KRAS	494	88	7691	1.41535	1	0.983769	0.983769
KEGG_PATHWAY	mmu04910:Insulin signaling pathway	11	0.789096	0.408903	MAPK10, PIK3CA, AKT2, INPPL1, PIK3R3, PPP1R3A, PHKB, KRAS, PYGL, HK2, HK1	494	140	7691	1.22326	1	1	1
KEGG_PATHWAY	mmu04380:Osteoclast differentiation	10	0.71736	0.418482	MAPK10, MAPK11, CREB1, PIK3CA, AKT2, CTSK, PIK3R3, ACP5, IRF9, FOSL2	494	126	7691	1.23562	1	1	1
KEGG_PATHWAY	mmu05213:Endometrial cancer	5	0.35868	0.429599	PIK3CA, AKT2, PIK3R3, ILK, KRAS	494	52	7691	1.497	1	1	1
KEGG_PATHWAY	mmu04012:ErbB signaling pathway	7	0.502152	0.487951	MAPK10, PIK3CA, AKT2, ABL1, PIK3R3, KRAS, HBEGF	494	87	7691	1.25266	1	1	1
KEGG_PATHWAY	mmu04068:FoxO signaling pathway	10	0.71736	0.492489	MAPK10, MAPK11, PIK3CA, AKT2, PLK2, SETD7, PIK3R3, SGK3, KRAS, FOXO4	494	134	7691	1.16185	1	1	1
KEGG_PATHWAY	mmu04923:Regulation of lipolysis in adipocytes	5	0.35868	0.501188	FABP4, PIK3CA, AKT2, PIK3R3, ADRB2	494	57	7691	1.36569	1	1	1
KEGG_PATHWAY	mmu04014:Ras signaling pathway	16	1.14778	0.504508	NGFR, PLA2G12A, PIK3R3, PDGFA, FOXO4, FGF1, PLD1, MAPK10, FGF7, PIK3CA, KITL, AKT2, GNB4, ABL1, KRAS, FGF13	494	229	7691	1.08778	1	1	1
KEGG_PATHWAY	mmu04015:Rap1 signaling pathway	15	1.07604	0.50894	NGFR, LPAR1, PIK3R3, PDGFA, LPAR4, FGF1, MAPK11, FGF7, PIK3CA, KITL, AKT2, GNAQ, KRAS, FGF13, SIPA1	494	214	7691	1.09127	1	1	1
KEGG_PATHWAY	mmu04150:mTOR signaling pathway	5	0.35868	0.528732	PIK3CA, AKT2, AKT1S1, PIK3R3, RICTOR	494	59	7691	1.31939	1	1	1
KEGG_PATHWAY	mmu05164:Influenza A	12	0.860832	0.54056	MAPK10, MAPK11, PIK3CA, HSPA1L, DDX58, AKT2, EIF2AK2, PIK3R3, FAS, MYD88, IRF9, NFKBIB	494	171	7691	1.09255	1	1	1
KEGG_PATHWAY	mmu05212:Pancreatic cancer	5	0.35868	0.606521	MAPK10, PIK3CA, AKT2, PIK3R3, KRAS	494	65	7691	1.1976	1	1	1
KEGG_PATHWAY	mmu05214:Glioma	5	0.35868	0.606521	PIK3CA, AKT2, PIK3R3, PDGFA, KRAS	494	65	7691	1.1976	1	1	1
KEGG_PATHWAY	mmu04650:Natural killer cell mediated cytotoxicity	7	0.502152	0.673089	VAV3, PIK3CA, CASP3, ICAM2, PIK3R3, FAS, KRAS	494	105	7691	1.03792	1	1	1
KEGG_PATHWAY	mmu04932:Non-alcoholic fatty liver disease (NAFLD)	10	0.71736	0.684308	MAPK10, PIK3CA, AKT2, DDIT3, CASP3, NDUFA4L2, NR1H3, PIK3R3, FAS, MAP3K5	494	157	7691	0.991645	1	1	1
KEGG_PATHWAY	mmu05220:Chronic myeloid leukemia	5	0.35868	0.686675	PIK3CA, AKT2, ABL1, PIK3R3, KRAS	494	72	7691	1.08117	1	1	1
KEGG_PATHWAY	mmu05223:Non-small cell lung cancer	4	0.286944	0.705784	PIK3CA, AKT2, PIK3R3, KRAS	494	56	7691	1.11206	1	1	1
KEGG_PATHWAY	mmu05211:Renal cell carcinoma	4	0.286944	0.820562	PIK3CA, AKT2, PIK3R3, KRAS	494	68	7691	0.915813	1	1	1
KEGG_PATHWAY	mmu04750:Inflammatory mediator regulation of TRP channels	7	0.502152	0.826916	MAPK10, MAPK11, PIK3CA, PRKCE, GNAQ, PIK3R3, ASIC3	494	126	7691	0.864935	1	1	1
KEGG_PATHWAY	mmu04630:Jak-STAT signaling pathway	8	0.573888	0.830212	PIK3CA, AKT2, PIM1, PIK3R3, IRF9, SOCS5, IL13RA1, IL22RA2	494	145	7691	0.85897	1	1	1
KEGG_PATHWAY	mmu05166:HTLV-I infection	15	1.07604	0.854229	EGR1, MAP3K1, PIK3R3, GPS2, PDGFA, FZD10, WNT9A, POLD4, CREB1, PIK3CA, AKT2, POLE2, POLD2, KRAS, ANAPC2	494	276	7691	0.846132	1	1	1
Annotation Cluster 25	Enrichment Score: 0.6180068456609703
Category	Term	Count	%	PValue	Genes	List Total	Pop Hits	Pop Total	Fold Enrichment	Bonferroni	Benjamini	FDR
GOTERM_CC_DIRECT	GO:0031264~death-inducing signaling complex	3	0.215208	0.0517057	CASP3, FAS, FADD	1260	6	19662	7.80238	1	0.764235	0.744057
GOTERM_BP_DIRECT	GO:0097192~extrinsic apoptotic signaling pathway in absence of ligand	7	0.502152	0.052991	MAGED1, KITL, CASP3, BCL2, FAS, ITGAV, FADD	1178	42	18082	2.55829	1	1	0.999
GOTERM_MF_DIRECT	GO:0002020~protease binding	12	0.860832	0.148031	PANX1, PINK1, ANXA2, FAP, CASP3, BCL2, FAS, ITGAV, SRI, TIMP1, FADD, MALT1	1150	117	17446	1.55594	1	1	0.995905
BIOCARTA	m_fasPathway:FAS signaling pathway ( CD95 )	5	0.35868	0.179567	MAP3K1, CASP3, ARHGDIB, FAS, FADD	104	28	1289	2.21326	1	1	1
KEGG_PATHWAY	mmu04210:Apoptosis	7	0.502152	0.184702	PIK3CA, AKT2, CASP3, BCL2, PIK3R3, FAS, FADD	494	60	7691	1.81636	1	0.846978	0.846978
BIOCARTA	m_deathPathway:Induction of apoptosis through DR3 and DR4/5 Death Receptors	5	0.35868	0.285691	CASP3, GAS2, BCL2, FADD, TNFSFM13	104	34	1289	1.82268	1	1	1
BIOCARTA	m_hsp27Pathway:Stress Induction of HSP Regulation	3	0.215208	0.309544	CASP3, BCL2, FAS	104	14	1289	2.65591	1	1	1
BIOCARTA	m_hivnefPathway:HIV-I Nef: negative effector of Fas and TNF	7	0.502152	0.315533	MAP3K1, CASP3, ARHGDIB, BCL2, FAS, FADD, MAP3K5	104	58	1289	1.49586	1	1	1
GOTERM_BP_DIRECT	GO:0043029~T cell homeostasis	4	0.286944	0.328211	CASP3, BCL2, FAS, FADD	1178	31	18082	1.98061	1	1	0.999
BIOCARTA	m_tnfr1Pathway:TNFR1 Signaling Pathway	4	0.286944	0.412718	MAP3K1, CASP3, ARHGDIB, FADD	104	29	1289	1.70955	1	1	1
GOTERM_BP_DIRECT	GO:0051402~neuron apoptotic process	3	0.215208	0.800443	CASP3, BCL2, FAS	1178	45	18082	1.02332	1	1	0.999
KEGG_PATHWAY	mmu05010:Alzheimer's disease	8	0.573888	0.9426	APH1A, BACE2, ADAM17, GNAQ, CASP3, NDUFA4L2, FAS, FADD	494	177	7691	0.703676	1	1	1
Annotation Cluster 26	Enrichment Score: 0.6110278309088407
Category	Term	Count	%	PValue	Genes	List Total	Pop Hits	Pop Total	Fold Enrichment	Bonferroni	Benjamini	FDR
GOTERM_BP_DIRECT	GO:0006730~one-carbon metabolic process	6	0.430416	0.048005	MTHFD1, MTHFD2L, CAR13, MTHFR, CAR9, CAR7	1178	31	18082	2.97092	1	1	0.999
GOTERM_MF_DIRECT	GO:0004089~carbonate dehydratase activity	3	0.215208	0.259481	CAR13, CAR9, CAR7	1150	15	17446	3.03409	1	1	0.995905
KEGG_PATHWAY	mmu00910:Nitrogen metabolism	3	0.215208	0.298198	CAR13, CAR9, CAR7	494	17	7691	2.74744	1	0.938167	0.938167
PFAM	PF00194:Eukaryotic-type carbonic anhydrase	3	0.215208	0.337206	CAR13, CAR9, CAR7	1241	18	18708	2.51249	1	1	1
GOTERM_MF_DIRECT	GO:0016829~lyase activity	9	0.645624	0.703184	UROD, HDC, GADL1, CAR13, CAR9, SCLY, CAR7, THNSL2, HACD4	1150	139	17446	0.982258	1	1	0.995905
Annotation Cluster 27	Enrichment Score: 0.5989461571111182
Category	Term	Count	%	PValue	Genes	List Total	Pop Hits	Pop Total	Fold Enrichment	Bonferroni	Benjamini	FDR
GOTERM_BP_DIRECT	GO:0042761~very long-chain fatty acid biosynthetic process	3	0.215208	0.181544	ELOVL1, ELOVL5, HACD4	1178	12	18082	3.83744	1	1	0.999
KEGG_PATHWAY	mmu00062:Fatty acid elongation	4	0.286944	0.230751	ELOVL1, ACAA2, ELOVL5, HACD4	494	26	7691	2.3952	1	0.875589	0.875589
GOTERM_BP_DIRECT	GO:0030148~sphingolipid biosynthetic process	4	0.286944	0.273641	ELOVL1, CERS4, ELOVL5, HACD4	1178	28	18082	2.19282	1	1	0.999
GOTERM_BP_DIRECT	GO:0006633~fatty acid biosynthetic process	7	0.502152	0.350679	ACLY, ELOVL1, ELOVL5, FADS6, NR1H3, PTGES, HACD4	1178	74	18082	1.452	1	1	0.999
Annotation Cluster 28	Enrichment Score: 0.5783738825219162
Category	Term	Count	%	PValue	Genes	List Total	Pop Hits	Pop Total	Fold Enrichment	Bonferroni	Benjamini	FDR
GOTERM_MF_DIRECT	GO:0005085~guanyl-nucleotide exchange factor activity	14	1.0043	0.22832	VAV3, ARHGEF10, ARHGEF15, SH2D3C, RAB3IL1, DENND3, KALRN, RGP1, CYTH4, ST5, SPATA13, PSD3, EIF2B1, ARHGEF5	1150	156	17446	1.36145	1	1	0.995905
GOTERM_BP_DIRECT	GO:0035023~regulation of Rho protein signal transduction	8	0.573888	0.234242	VAV3, ARHGEF10, PLEKHG1, ARHGEF15, ARHGDIB, SPATA13, KALRN, ARHGEF5	1178	77	18082	1.59478	1	1	0.999
GOTERM_MF_DIRECT	GO:0030676~Rac guanyl-nucleotide exchange factor activity	3	0.215208	0.234426	VAV3, SPATA13, KALRN	1150	14	17446	3.25081	1	1	0.995905
PFAM	PF00621:RhoGEF domain	7	0.502152	0.283427	VAV3, ARHGEF10, PLEKHG1, ARHGEF15, SPATA13, KALRN, ARHGEF5	1241	67	18708	1.57499	1	1	1
GOTERM_MF_DIRECT	GO:0005089~Rho guanyl-nucleotide exchange factor activity	7	0.502152	0.360973	VAV3, ARHGEF10, PLEKHG1, ARHGEF15, SPATA13, KALRN, ARHGEF5	1150	74	17446	1.43504	1	1	0.995905
Annotation Cluster 29	Enrichment Score: 0.5599560004709727
Category	Term	Count	%	PValue	Genes	List Total	Pop Hits	Pop Total	Fold Enrichment	Bonferroni	Benjamini	FDR
KEGG_PATHWAY	mmu04066:HIF-1 signaling pathway	10	0.71736	0.205825	PIK3CA, NOS3, AKT2, ENO1B, BCL2, PIK3R3, TIMP1, ENO1, HK2, HK1	494	102	7691	1.52636	1	0.846978	0.846978
KEGG_PATHWAY	mmu01200:Carbon metabolism	11	0.789096	0.208885	PRPS2, ENO1B, IDH2, MTHFR, GPT, DLAT, ENO1, TKT, HK2, ACAT2, HK1	494	116	7691	1.47635	1	0.846978	0.846978
KEGG_PATHWAY	mmu01130:Biosynthesis of antibiotics	18	1.29125	0.21098	PRPS2, GCDH, ACAA2, BCKDHB, ENO1B, IDH2, ENO1, HMGCR, HK2, ACAT2, CYP51, PAPSS1, HK1, ACLY, ATIC, GALM, DLAT, TKT	494	214	7691	1.30953	1	0.846978	0.846978
KEGG_PATHWAY	mmu00010:Glycolysis / Gluconeogenesis	6	0.430416	0.417713	ENO1B, GALM, DLAT, ENO1, HK2, HK1	494	66	7691	1.41535	1	1	1
GOTERM_BP_DIRECT	GO:0006096~glycolytic process	4	0.286944	0.4185	ENO1B, ENO1, HK2, HK1	1178	36	18082	1.70553	1	1	0.999
Annotation Cluster 30	Enrichment Score: 0.5556917382736863
Category	Term	Count	%	PValue	Genes	List Total	Pop Hits	Pop Total	Fold Enrichment	Bonferroni	Benjamini	FDR
GOTERM_BP_DIRECT	GO:0001755~neural crest cell migration	8	0.573888	0.0381509	SEMA4A, NRP2, SEMA6A, GDNF, SEMA3D, KITL, CFL1, CORO1C	1178	49	18082	2.50608	1	1	0.999
GOTERM_BP_DIRECT	GO:0071526~semaphorin-plexin signaling pathway	5	0.35868	0.17767	SEMA4A, SEMA6A, SEMA3D, PLXNA2, FLNA	1178	34	18082	2.25732	1	1	0.999
PFAM	PF01403:Sema domain	4	0.286944	0.338546	SEMA4A, SEMA6A, SEMA3D, PLXNA2	1241	31	18708	1.94515	1	1	1
GOTERM_MF_DIRECT	GO:0030215~semaphorin receptor binding	3	0.215208	0.406869	SEMA4A, SEMA6A, SEMA3D	1150	21	17446	2.1672	1	1	0.995905
PFAM	PF01437:Plexin repeat	3	0.215208	0.500547	SEMA4A, SEMA6A, PLXNA2	1241	25	18708	1.80899	1	1	1
GOTERM_BP_DIRECT	GO:0048843~negative regulation of axon extension involved in axon guidance	3	0.215208	0.511799	SEMA4A, SEMA6A, SEMA3D	1178	26	18082	1.77112	1	1	0.999
GOTERM_MF_DIRECT	GO:0045499~chemorepellent activity	3	0.215208	0.538795	SEMA4A, SEMA6A, SEMA3D	1150	27	17446	1.6856	1	1	0.995905
Annotation Cluster 31	Enrichment Score: 0.516041409627686
Category	Term	Count	%	PValue	Genes	List Total	Pop Hits	Pop Total	Fold Enrichment	Bonferroni	Benjamini	FDR
PFAM	PF02841:Guanylate-binding protein, C-terminal domain	3	0.215208	0.23666	GBP5, GBP2, GBP4	1241	14	18708	3.23034	1	1	1
PFAM	PF02263:Guanylate-binding protein, N-terminal domain	3	0.215208	0.261887	GBP5, GBP2, GBP4	1241	15	18708	3.01499	1	1	1
GOTERM_BP_DIRECT	GO:0071346~cellular response to interferon-gamma	6	0.430416	0.456706	GBP5, CCL7, DAPK3, MRC1, GBP2, GBP4	1178	68	18082	1.35439	1	1	0.999
Annotation Cluster 32	Enrichment Score: 0.4794938282208768
Category	Term	Count	%	PValue	Genes	List Total	Pop Hits	Pop Total	Fold Enrichment	Bonferroni	Benjamini	FDR
PFAM	PF01369:Sec7 domain	3	0.215208	0.261887	CYTH4, PSD3, IQSEC3	1241	15	18708	3.01499	1	1	1
GOTERM_BP_DIRECT	GO:0032012~regulation of ARF protein signal transduction	3	0.215208	0.27988	CYTH4, PSD3, IQSEC3	1178	16	18082	2.87808	1	1	0.999
GOTERM_MF_DIRECT	GO:0005086~ARF guanyl-nucleotide exchange factor activity	3	0.215208	0.497086	CYTH4, PSD3, IQSEC3	1150	25	17446	1.82045	1	1	0.995905
Annotation Cluster 33	Enrichment Score: 0.4770170839076835
Category	Term	Count	%	PValue	Genes	List Total	Pop Hits	Pop Total	Fold Enrichment	Bonferroni	Benjamini	FDR
GOTERM_MF_DIRECT	GO:0016493~C-C chemokine receptor activity	3	0.215208	0.234426	CCR1, CCR5, CCR2	1150	14	17446	3.25081	1	1	0.995905
GOTERM_MF_DIRECT	GO:0004950~chemokine receptor activity	3	0.215208	0.383079	CCR1, CCR5, CCR2	1150	20	17446	2.27557	1	1	0.995905
BIOCARTA	m_nktPathway:Selective expression of chemokine receptors during T-cell polarization	4	0.286944	0.412718	CCR1, NOCT, CCR5, CCR2	104	29	1289	1.70955	1	1	1
Annotation Cluster 34	Enrichment Score: 0.4728994299242228
Category	Term	Count	%	PValue	Genes	List Total	Pop Hits	Pop Total	Fold Enrichment	Bonferroni	Benjamini	FDR
GOTERM_BP_DIRECT	GO:0006935~chemotaxis	13	0.932568	0.0825099	CCR1, CMTM3, ECSCR, TYMP, AMOT, CREB3, CCL7, ACKR3, LGALS9, PIP5K1C, CCR5, CCR2, PF4	1178	118	18082	1.69107	1	1	0.999
GOTERM_BP_DIRECT	GO:0070098~chemokine-mediated signaling pathway	5	0.35868	0.484872	CCR1, CCL7, ACKR3, CCR2, PF4	1178	55	18082	1.39543	1	1	0.999
KEGG_PATHWAY	mmu04060:Cytokine-cytokine receptor interaction	11	0.789096	0.953166	CCR1, NGFR, CCL7, TNFRSF13B, FAS, ACKR3, CCR5, CXCL14, CCR2, IL13RA1, PF4	494	242	7691	0.707674	1	1	1
Annotation Cluster 35	Enrichment Score: 0.471117510738655
Category	Term	Count	%	PValue	Genes	List Total	Pop Hits	Pop Total	Fold Enrichment	Bonferroni	Benjamini	FDR
PFAM	PF13445:RING-type zinc-finger	5	0.35868	0.228032	TRIM30A, RMND5A, TRIM36, MID1, TRIM34A	1241	37	18708	2.03715	1	1	1
PFAM	PF00622:SPRY domain	7	0.502152	0.390754	BTNL9, TRIM30A, DDX1, ASH2L, MID1, TRIM11, TRIM34A	1241	76	18708	1.38848	1	1	1
PFAM	PF00643:B-box zinc finger	6	0.430416	0.433259	TRIM30A, TRIM36, MID1, TRIM11, TRIM23, TRIM34A	1241	65	18708	1.39153	1	1	1
Annotation Cluster 36	Enrichment Score: 0.4599438847738166
Category	Term	Count	%	PValue	Genes	List Total	Pop Hits	Pop Total	Fold Enrichment	Bonferroni	Benjamini	FDR
GOTERM_MF_DIRECT	GO:0008237~metallopeptidase activity	15	1.07604	0.169663	ACE, OMA1, ADAMTS12, MMP23, ADAMTS15, ADAM17, ADAMTS2, MMP13, AGBL1, XPNPEP1, ADAMTSL3, ADAM12, YME1L1, THOP1, TRABD2B	1150	160	17446	1.42223	1	1	0.995905
GOTERM_MF_DIRECT	GO:0004222~metalloendopeptidase activity	12	0.860832	0.186832	MMP23, ADAMTS15, ADAM17, ADAMTS2, MMP13, MMP27, ADAM12, YME1L1, OMA1, ADAMTS12, THOP1, TRABD2B	1150	123	17446	1.48004	1	1	0.995905
PFAM	PF00090:Thrombospondin type 1 domain	6	0.430416	0.326223	ADAMTS15, ADAMTS2, ADAMTSL3, CILP2, THBS2, ADAMTS12	1241	57	18708	1.58684	1	1	1
PFAM	PF05986:ADAM-TS Spacer 1	3	0.215208	0.478755	ADAMTS15, ADAMTS2, ADAMTS12	1241	24	18708	1.88437	1	1	1
PFAM	PF01562:Reprolysin family propeptide	5	0.35868	0.499265	ADAMTS15, ADAM17, ADAMTS2, ADAM12, ADAMTS12	1241	55	18708	1.37045	1	1	1
PFAM	PF01421:Reprolysin (M12B) family zinc metalloprotease	4	0.286944	0.703619	ADAMTS15, ADAMTS2, ADAM12, ADAMTS12	1241	54	18708	1.11666	1	1	1
Annotation Cluster 37	Enrichment Score: 0.44785599520651714
Category	Term	Count	%	PValue	Genes	List Total	Pop Hits	Pop Total	Fold Enrichment	Bonferroni	Benjamini	FDR
GOTERM_CC_DIRECT	GO:0031463~Cul3-RING ubiquitin ligase complex	7	0.502152	0.257448	KLHL25, GAN, KCTD10, ENC1, KLHL2, KLHL4, KCTD17	1260	67	19662	1.63035	1	1	0.975207
PFAM	PF07707:BTB And C-terminal Kelch	6	0.430416	0.339578	KLHL25, GAN, BTBD3, ENC1, KLHL2, KLHL4	1241	58	18708	1.55948	1	1	1
PFAM	PF01344:Kelch motif	6	0.430416	0.393225	KLHL25, GAN, ENC1, KLHL2, KLHL4, LZTR1	1241	62	18708	1.45887	1	1	1
PFAM	PF00651:BTB/POZ domain	13	0.932568	0.470226	ZBTB14, KLHL25, ZBTB37, KLHL2, KLHL4, RHOBTB1, HIC1, SLX4, GAN, BTBD3, ENC1, NACC1, LZTR1	1241	172	18708	1.13938	1	1	1
Annotation Cluster 38	Enrichment Score: 0.4384961243674075
Category	Term	Count	%	PValue	Genes	List Total	Pop Hits	Pop Total	Fold Enrichment	Bonferroni	Benjamini	FDR
KEGG_PATHWAY	mmu00310:Lysine degradation	7	0.502152	0.113591	SUV39H2, GCDH, COLGALT2, HYKK, SETD7, SETMAR, ACAT2	494	52	7691	2.0958	1	0.744849	0.744849
GOTERM_BP_DIRECT	GO:0034968~histone lysine methylation	3	0.215208	0.230365	SUV39H2, SETD7, SETMAR	1178	14	18082	3.28923	1	1	0.999
GOTERM_MF_DIRECT	GO:0018024~histone-lysine N-methyltransferase activity	4	0.286944	0.37169	SUV39H2, SETD7, SMYD1, SETMAR	1150	33	17446	1.83884	1	1	0.995905
PFAM	PF00856:SET domain	4	0.286944	0.53333	SUV39H2, SETD7, SMYD1, SETMAR	1241	42	18708	1.43571	1	1	1
GOTERM_BP_DIRECT	GO:0032259~methylation	11	0.789096	0.667913	PNMT, SUV39H2, COQ3, PRMT5, PRMT7, DIMT1, SETD7, SMYD1, SETMAR, THUMPD3, METTL5	1178	169	18082	0.999096	1	1	0.999
GOTERM_MF_DIRECT	GO:0008168~methyltransferase activity	11	0.789096	0.675098	PNMT, SUV39H2, COQ3, PRMT5, PRMT7, DIMT1, SETD7, SMYD1, SETMAR, THUMPD3, METTL5	1150	168	17446	0.993302	1	1	0.995905
Annotation Cluster 39	Enrichment Score: 0.3992973883524353
Category	Term	Count	%	PValue	Genes	List Total	Pop Hits	Pop Total	Fold Enrichment	Bonferroni	Benjamini	FDR
GOTERM_BP_DIRECT	GO:0009311~oligosaccharide metabolic process	3	0.215208	0.329141	ST8SIA2, ST8SIA4, ST3GAL4	1178	18	18082	2.55829	1	1	0.999
GOTERM_BP_DIRECT	GO:0001574~ganglioside biosynthetic process	3	0.215208	0.329141	ST8SIA2, ST8SIA4, ST3GAL4	1178	18	18082	2.55829	1	1	0.999
GOTERM_MF_DIRECT	GO:0008373~sialyltransferase activity	3	0.215208	0.383079	ST8SIA2, ST8SIA4, ST3GAL4	1150	20	17446	2.27557	1	1	0.995905
PFAM	PF00777:Glycosyltransferase family 29 (sialyltransferase)	3	0.215208	0.386169	ST8SIA2, ST8SIA4, ST3GAL4	1241	20	18708	2.26124	1	1	1
GOTERM_CC_DIRECT	GO:0030173~integral component of Golgi membrane	4	0.286944	0.629046	SLC35B4, ST8SIA2, ST8SIA4, ST3GAL4	1260	50	19662	1.24838	1	1	0.975207
Annotation Cluster 40	Enrichment Score: 0.38375866841844514
Category	Term	Count	%	PValue	Genes	List Total	Pop Hits	Pop Total	Fold Enrichment	Bonferroni	Benjamini	FDR
GOTERM_BP_DIRECT	GO:0000724~double-strand break repair via homologous recombination	8	0.573888	0.152495	YY1, ZFYVE26, SLX4, WDR48, H2AFX, RPA1, NSMCE1, SMC5	1178	68	18082	1.80585	1	1	0.999
GOTERM_BP_DIRECT	GO:0006310~DNA recombination	8	0.573888	0.316345	YY1, SLX4, MCRS1, ERCC1, H2AFX, RPA1, NSMCE1, SMC5	1178	85	18082	1.44468	1	1	0.999
GOTERM_CC_DIRECT	GO:0000781~chromosome, telomeric region	4	0.286944	0.726834	H2AFX, NSMCE1, TERF2IP, SMC5	1260	58	19662	1.07619	1	1	0.975207
GOTERM_BP_DIRECT	GO:0006281~DNA repair	18	1.29125	0.831979	MBD4, NPM1, MCRS1, H2AFX, RPA1, MUM1, NSMCE1, SMC5, PARP9, YY1, CDK9, ZFYVE26, SLX4, NSMCE4A, TAOK3, ERCC1, UVSSA, ABL1	1178	318	18082	0.868854	1	1	0.999
Annotation Cluster 41	Enrichment Score: 0.3601075541210187
Category	Term	Count	%	PValue	Genes	List Total	Pop Hits	Pop Total	Fold Enrichment	Bonferroni	Benjamini	FDR
GOTERM_MF_DIRECT	GO:0016853~isomerase activity	11	0.789096	0.225762	TOP2A, PUS3, GALE, PPIL2, DSEL, DSE, PPIF, FKBP7, GALM, PPIL4, PTGES	1150	115	17446	1.45109	1	1	0.995905
PFAM	PF00160:Cyclophilin type peptidyl-prolyl cis-trans isomerase/CLD	3	0.215208	0.361864	PPIL2, PPIF, PPIL4	1241	19	18708	2.38025	1	1	1
GOTERM_BP_DIRECT	GO:0000413~protein peptidyl-prolyl isomerization	3	0.215208	0.377427	PPIL2, PPIF, PPIL4	1178	20	18082	2.30246	1	1	0.999
GOTERM_MF_DIRECT	GO:0003755~peptidyl-prolyl cis-trans isomerase activity	4	0.286944	0.528934	PPIL2, PPIF, FKBP7, PPIL4	1150	42	17446	1.4448	1	1	0.995905
GOTERM_BP_DIRECT	GO:0006457~protein folding	5	0.35868	0.970577	PPIL2, PPIF, FKBP7, PPIL4, CCT4	1178	128	18082	0.599599	1	1	0.999
Annotation Cluster 42	Enrichment Score: 0.3560491344820417
Category	Term	Count	%	PValue	Genes	List Total	Pop Hits	Pop Total	Fold Enrichment	Bonferroni	Benjamini	FDR
GOTERM_BP_DIRECT	GO:0010107~potassium ion import	4	0.286944	0.237806	KCNJ15, ATP1A4, ATP1B1, KCNJ2	1178	26	18082	2.3615	1	1	0.999
KEGG_PATHWAY	mmu04971:Gastric acid secretion	6	0.430416	0.493939	GNAQ, KCNJ15, ATP1A4, ATP1B1, KCNJ2, MYLK	494	72	7691	1.2974	1	1	1
GOTERM_BP_DIRECT	GO:0006813~potassium ion transport	8	0.573888	0.727708	KCNF1, KCNT1, GJA5, SLC9A8, KCNJ15, ATP1A4, ATP1B1, KCNJ2	1178	127	18082	0.966913	1	1	0.999
Annotation Cluster 43	Enrichment Score: 0.3249371950934868
Category	Term	Count	%	PValue	Genes	List Total	Pop Hits	Pop Total	Fold Enrichment	Bonferroni	Benjamini	FDR
KEGG_PATHWAY	mmu05410:Hypertrophic cardiomyopathy (HCM)	7	0.502152	0.395576	DES, ACE, SGCA, ITGB8, ITGA6, ITGAV, SGCG	494	79	7691	1.37952	1	1	1
KEGG_PATHWAY	mmu05412:Arrhythmogenic right ventricular cardiomyopathy (ARVC)	6	0.430416	0.430603	DES, SGCA, ITGB8, ITGA6, ITGAV, SGCG	494	67	7691	1.39422	1	1	1
KEGG_PATHWAY	mmu05414:Dilated cardiomyopathy	6	0.430416	0.622131	DES, SGCA, ITGB8, ITGA6, ITGAV, SGCG	494	83	7691	1.12546	1	1	1
Annotation Cluster 44	Enrichment Score: 0.2947405764368263
Category	Term	Count	%	PValue	Genes	List Total	Pop Hits	Pop Total	Fold Enrichment	Bonferroni	Benjamini	FDR
KEGG_PATHWAY	mmu04918:Thyroid hormone synthesis	7	0.502152	0.291381	CREB3, CREB1, GPX3, GNAQ, ATP1A4, GPX8, ATP1B1	494	70	7691	1.55688	1	0.938167	0.938167
KEGG_PATHWAY	mmu04261:Adrenergic signaling in cardiomyocytes	12	0.860832	0.301433	CREB3, MAPK11, CREB1, PPP1R1A, PPP2R1A, AKT2, GNAQ, ATP1A4, BCL2, ATP2B4, ADRB2, ATP1B1	494	142	7691	1.31568	1	0.938167	0.938167
KEGG_PATHWAY	mmu04961:Endocrine and other factor-regulated calcium reabsorption	5	0.35868	0.429599	GNAQ, ATP1A4, AP2A1, ATP1B1, DNM1	494	52	7691	1.497	1	1	1
KEGG_PATHWAY	mmu04971:Gastric acid secretion	6	0.430416	0.493939	GNAQ, KCNJ15, ATP1A4, ATP1B1, KCNJ2, MYLK	494	72	7691	1.2974	1	1	1
KEGG_PATHWAY	mmu04970:Salivary secretion	5	0.35868	0.736442	GNAQ, ATP1A4, ATP2B4, ADRB2, ATP1B1	494	77	7691	1.01096	1	1	1
KEGG_PATHWAY	mmu04972:Pancreatic secretion	6	0.430416	0.777106	PLA2G12A, GNAQ, ATP1A4, SCTR, ATP2B4, ATP1B1	494	100	7691	0.93413	1	1	1
KEGG_PATHWAY	mmu04911:Insulin secretion	5	0.35868	0.810604	CREB3, CREB1, GNAQ, ATP1A4, ATP1B1	494	86	7691	0.905164	1	1	1
Annotation Cluster 45	Enrichment Score: 0.2901095859701804
Category	Term	Count	%	PValue	Genes	List Total	Pop Hits	Pop Total	Fold Enrichment	Bonferroni	Benjamini	FDR
GOTERM_BP_DIRECT	GO:0030183~B cell differentiation	7	0.502152	0.433381	ADAM17, HHEX, PTPRC, 5830417I10RIK, BCL2, CARD11, HDAC7	1178	81	18082	1.32652	1	1	0.999
GOTERM_BP_DIRECT	GO:0050853~B cell receptor signaling pathway	5	0.35868	0.484872	VAV3, IGHG2C, PTPRC, ABL1, BCL2	1178	55	18082	1.39543	1	1	0.999
GOTERM_BP_DIRECT	GO:0030890~positive regulation of B cell proliferation	4	0.286944	0.536938	VAV3, PTPRC, BCL2, CARD11	1178	43	18082	1.42788	1	1	0.999
GOTERM_BP_DIRECT	GO:0042100~B cell proliferation	4	0.286944	0.612548	PTPRC, ABL1, BCL2, CARD11	1178	48	18082	1.27915	1	1	0.999
Annotation Cluster 46	Enrichment Score: 0.26295922113720566
Category	Term	Count	%	PValue	Genes	List Total	Pop Hits	Pop Total	Fold Enrichment	Bonferroni	Benjamini	FDR
PFAM	PF01576:Myosin tail	3	0.215208	0.361864	MYH7B, CCDC102A, MYH10	1241	19	18708	2.38025	1	1	1
GOTERM_CC_DIRECT	GO:0016459~myosin complex	5	0.35868	0.428656	MYH7B, MYO7A, MYL9, CCDC102A, MYH10	1260	52	19662	1.50046	1	1	0.975207
PFAM	PF00063:Myosin head (motor domain)	3	0.215208	0.740548	MYH7B, MYO7A, MYH10	1241	39	18708	1.15961	1	1	1
GOTERM_MF_DIRECT	GO:0003774~motor activity	5	0.35868	0.772601	MYH7B, DCTN2, MYO7A, CCDC102A, MYH10	1150	79	17446	0.960154	1	1	0.995905
Annotation Cluster 47	Enrichment Score: 0.2525585318334668
Category	Term	Count	%	PValue	Genes	List Total	Pop Hits	Pop Total	Fold Enrichment	Bonferroni	Benjamini	FDR
GOTERM_MF_DIRECT	GO:0008191~metalloendopeptidase inhibitor activity	3	0.215208	0.209523	LXN, SPOCK3, TIMP1	1150	13	17446	3.50087	1	1	0.995905
GOTERM_MF_DIRECT	GO:0004857~enzyme inhibitor activity	4	0.286944	0.478684	LXN, SPOCK3, CALU, TIMP1	1150	39	17446	1.55594	1	1	0.995905
GOTERM_BP_DIRECT	GO:0010466~negative regulation of peptidase activity	4	0.286944	0.984254	LXN, COL7A1, SPOCK3, TIMP1	1178	117	18082	0.524778	1	1	0.999
GOTERM_MF_DIRECT	GO:0030414~peptidase inhibitor activity	4	0.286944	0.989415	LXN, COL7A1, SPOCK3, TIMP1	1150	123	17446	0.493347	1	1	0.995905
Annotation Cluster 48	Enrichment Score: 0.2082638404671409
Category	Term	Count	%	PValue	Genes	List Total	Pop Hits	Pop Total	Fold Enrichment	Bonferroni	Benjamini	FDR
GOTERM_BP_DIRECT	GO:0030030~cell projection organization	14	1.0043	0.18486	ARL6, ILK, DNAAF5, MYO7A, TUBB4A, TTC17, TMEM231, RP1, CROCC, CFL1, FLNA, ATP6V0D1, CLUAP1, BBS5	1178	151	18082	1.42316	1	1	0.999
GOTERM_CC_DIRECT	GO:0060170~ciliary membrane	3	0.215208	0.735517	ARL6, BBS5, TMEM231	1260	40	19662	1.17036	1	1	0.975207
GOTERM_CC_DIRECT	GO:0005930~axoneme	5	0.35868	0.794132	RP1, ARL6, LCA5, BBS5, CLUAP1	1260	84	19662	0.928855	1	1	0.975207
GOTERM_BP_DIRECT	GO:0042384~cilium assembly	7	0.502152	0.852289	ARL6, FLNA, ATXN10, ATP6V0D1, BBS5, CLUAP1, TMEM231	1178	129	18082	0.832932	1	1	0.999
GOTERM_BP_DIRECT	GO:0060271~cilium morphogenesis	6	0.430416	0.988021	ARL6, FLNA, ATXN10, BBS5, CLUAP1, TMEM231	1178	170	18082	0.541756	1	1	0.999
Annotation Cluster 49	Enrichment Score: 0.19261276892175702
Category	Term	Count	%	PValue	Genes	List Total	Pop Hits	Pop Total	Fold Enrichment	Bonferroni	Benjamini	FDR
PFAM	PF00005:ABC transporter	5	0.35868	0.470072	ABCA1, ABCA5, ABCA9, ABCG3, ABCE1	1241	53	18708	1.42216	1	1	1
KEGG_PATHWAY	mmu02010:ABC transporters	4	0.286944	0.573004	ABCA1, ABCA5, ABCA9, ABCG3	494	46	7691	1.35381	1	1	1
GOTERM_MF_DIRECT	GO:0042626~ATPase activity, coupled to transmembrane movement of substances	4	0.286944	0.634729	ABCA1, ABCA5, ABCA9, ABCG3	1150	49	17446	1.2384	1	1	0.995905
GOTERM_MF_DIRECT	GO:0016887~ATPase activity	7	0.502152	0.992291	ABCA1, ABCA5, ABCA9, KIF1B, ATP1B1, ABCG3, ABCE1	1150	200	17446	0.530965	1	1	0.995905
Annotation Cluster 50	Enrichment Score: 0.19034510412147035
Category	Term	Count	%	PValue	Genes	List Total	Pop Hits	Pop Total	Fold Enrichment	Bonferroni	Benjamini	FDR
GOTERM_BP_DIRECT	GO:0007067~mitotic nuclear division	19	1.36298	0.538192	ANAPC15, DCTN2, TTYH1, CCNF, MIS12, SMC5, SMC4, CHFR, HAUS2, CCNA2, TADA2A, STAG2, PAPD5, CDK1, TIMELESS, NCAPD2, NCAPD3, LZTS2, ANAPC2	1178	277	18082	1.05287	1	1	0.999
GOTERM_BP_DIRECT	GO:0007049~cell cycle	40	2.86944	0.588135	SUV39H2, ANAPC15, MIS12, CCNF, DIXDC1, SMC5, FOXO4, MKI67, CCNDBP1, SMC4, ZFYVE26, RGS2, PIM1, MAP3K8, LZTS2, PELO, LZTS1, DUSP1, PRKCE, H2AFX, MTUS1, DAB2IP, TET2, CABLES1, CABLES2, CHFR, HAUS2, CCNA2, STAG2, DDIT3, CROCC, PAPD5, TIMELESS, GAS2, CDK1, NCAPD2, KCTD11, NCAPD3, CACUL1, ANAPC2	1178	614	18082	0.999983	1	1	0.999
GOTERM_BP_DIRECT	GO:0051301~cell division	21	1.50646	0.848303	ANAPC15, PRKCE, CCNF, MIS12, CABLES1, SMC5, SMC4, CABLES2, CHFR, HAUS2, CCNA2, ZFYVE26, STAG2, PAPD5, CDK1, TIMELESS, NCAPD2, NCAPD3, LZTS2, PELO, ANAPC2	1178	374	18082	0.861884	1	1	0.999
Annotation Cluster 51	Enrichment Score: 0.177157415053384
Category	Term	Count	%	PValue	Genes	List Total	Pop Hits	Pop Total	Fold Enrichment	Bonferroni	Benjamini	FDR
PFAM	PF00270:DEAD/DEAH box helicase	6	0.430416	0.485653	DDX49, DDX58, DDX1, DHX37, DDX51, DDX60	1241	69	18708	1.31086	1	1	1
PFAM	PF00271:Helicase conserved C-terminal domain	8	0.573888	0.569905	DDX49, BTAF1, DDX58, DDX1, DHX35, DHX37, DDX51, DDX60	1241	107	18708	1.1271	1	1	1
GOTERM_MF_DIRECT	GO:0004004~ATP-dependent RNA helicase activity	5	0.35868	0.602878	DDX49, DDX1, DHX35, DHX37, DDX51	1150	63	17446	1.204	1	1	0.995905
GOTERM_BP_DIRECT	GO:0010501~RNA secondary structure unwinding	3	0.215208	0.800443	DDX49, DDX1, DDX51	1178	45	18082	1.02332	1	1	0.999
GOTERM_MF_DIRECT	GO:0004386~helicase activity	5	0.35868	0.973923	DDX49, DDX58, DDX1, DHX37, DDX51	1150	129	17446	0.588001	1	1	0.995905
Annotation Cluster 52	Enrichment Score: 0.13122289185968908
Category	Term	Count	%	PValue	Genes	List Total	Pop Hits	Pop Total	Fold Enrichment	Bonferroni	Benjamini	FDR
GOTERM_BP_DIRECT	GO:0016126~sterol biosynthetic process	3	0.215208	0.532292	CYB5R2, HMGCR, CYP51	1178	27	18082	1.70553	1	1	0.999
GOTERM_BP_DIRECT	GO:0006694~steroid biosynthetic process	4	0.286944	0.777378	CYB5R2, HMGCR, HSD17B11, CYP51	1178	62	18082	0.990306	1	1	0.999
GOTERM_BP_DIRECT	GO:0008202~steroid metabolic process	3	0.215208	0.976224	CYB5R2, HMGCR, CYP51	1178	84	18082	0.548205	1	1	0.999
Annotation Cluster 53	Enrichment Score: 0.12847550192441579
Category	Term	Count	%	PValue	Genes	List Total	Pop Hits	Pop Total	Fold Enrichment	Bonferroni	Benjamini	FDR
KEGG_PATHWAY	mmu04925:Aldosterone synthesis and secretion	6	0.430416	0.653558	CREB3, NR4A1, CREB1, PRKCE, GNAQ, CACNA1H	494	86	7691	1.0862	1	1	1
KEGG_PATHWAY	mmu04922:Glucagon signaling pathway	6	0.430416	0.777106	CREB3, CREB1, AKT2, GNAQ, PHKB, PYGL	494	100	7691	0.93413	1	1	1
KEGG_PATHWAY	mmu04911:Insulin secretion	5	0.35868	0.810604	CREB3, CREB1, GNAQ, ATP1A4, ATP1B1	494	86	7691	0.905164	1	1	1
Annotation Cluster 54	Enrichment Score: 0.1274094922631954
Category	Term	Count	%	PValue	Genes	List Total	Pop Hits	Pop Total	Fold Enrichment	Bonferroni	Benjamini	FDR
PFAM	PF00443:Ubiquitin carboxyl-terminal hydrolase	4	0.286944	0.726832	USP54, USP50, USP18, USP29	1241	56	18708	1.07678	1	1	1
GOTERM_MF_DIRECT	GO:0036459~thiol-dependent ubiquitinyl hydrolase activity	5	0.35868	0.755043	OTUD4, USP54, USP50, USP18, USP29	1150	77	17446	0.985093	1	1	0.995905
GOTERM_BP_DIRECT	GO:0016579~protein deubiquitination	5	0.35868	0.755729	WDR48, USP54, USP50, USP18, USP29	1178	78	18082	0.983958	1	1	0.999
Annotation Cluster 55	Enrichment Score: 0.09798966443038051
Category	Term	Count	%	PValue	Genes	List Total	Pop Hits	Pop Total	Fold Enrichment	Bonferroni	Benjamini	FDR
KEGG_PATHWAY	mmu04730:Long-term depression	5	0.35868	0.555513	PPP2R1A, GNAQ, CACNA1A, KRAS, GRIA3	494	61	7691	1.27613	1	1	1
KEGG_PATHWAY	mmu04723:Retrograde endocannabinoid signaling	7	0.502152	0.654739	MAPK10, MAPK11, GNAQ, GNB4, CACNA1A, GRIA3, GABRG1	494	103	7691	1.05808	1	1	1
KEGG_PATHWAY	mmu04724:Glutamatergic synapse	7	0.502152	0.755188	GNAQ, GRM8, GNB4, CACNA1A, PLD1, GRIA3, GLS	494	115	7691	0.947668	1	1	1
KEGG_PATHWAY	mmu04727:GABAergic synapse	5	0.35868	0.817686	GNB4, CACNA1A, ABAT, GLS, GABRG1	494	87	7691	0.89476	1	1	1
KEGG_PATHWAY	mmu05032:Morphine addiction	4	0.286944	0.943147	PDE4B, GNB4, CACNA1A, GABRG1	494	93	7691	0.669627	1	1	1
KEGG_PATHWAY	mmu04726:Serotonergic synapse	5	0.35868	0.973686	GNAQ, CASP3, GNB4, CACNA1A, KRAS	494	132	7691	0.589728	1	1	1
GOTERM_BP_DIRECT	GO:0007268~chemical synaptic transmission	4	0.286944	0.99924	GRM8, CACNA1A, GLS, GABRG1	1178	172	18082	0.356971	1	1	0.99924
Annotation Cluster 56	Enrichment Score: 0.07534129668813441
Category	Term	Count	%	PValue	Genes	List Total	Pop Hits	Pop Total	Fold Enrichment	Bonferroni	Benjamini	FDR
GOTERM_BP_DIRECT	GO:0006813~potassium ion transport	8	0.573888	0.727708	KCNF1, KCNT1, GJA5, SLC9A8, KCNJ15, ATP1A4, ATP1B1, KCNJ2	1178	127	18082	0.966913	1	1	0.999
GOTERM_BP_DIRECT	GO:0071805~potassium ion transmembrane transport	5	0.35868	0.845465	KCNF1, SLC9A5, KCNT1, SLC9A8, KCNJ2	1178	90	18082	0.852764	1	1	0.999
GOTERM_CC_DIRECT	GO:0008076~voltage-gated potassium channel complex	3	0.215208	0.965881	KCNF1, KCNT1, KCNJ2	1260	79	19662	0.592586	1	1	0.975207
Annotation Cluster 57	Enrichment Score: 0.050943487099939004
Category	Term	Count	%	PValue	Genes	List Total	Pop Hits	Pop Total	Fold Enrichment	Bonferroni	Benjamini	FDR
GOTERM_MF_DIRECT	GO:0008009~chemokine activity	3	0.215208	0.833797	CCL7, CXCL14, PF4	1150	48	17446	0.948152	1	1	0.995905
PFAM	PF00048:Small cytokines (intecrine/chemokine), interleukin-8 like	3	0.215208	0.852881	CCL7, CXCL14, PF4	1241	50	18708	0.904496	1	1	1
GOTERM_MF_DIRECT	GO:0005125~cytokine activity	8	0.573888	0.989057	GDF10, CCL7, CMTM3, KITL, TIMP1, CXCL14, BMP5, PF4	1150	214	17446	0.567119	1	1	0.995905
Annotation Cluster 58	Enrichment Score: 0.04776507924273358
Category	Term	Count	%	PValue	Genes	List Total	Pop Hits	Pop Total	Fold Enrichment	Bonferroni	Benjamini	FDR
PFAM	PF00225:Kinesin motor domain	3	0.215208	0.808758	KIF5C, KIF1B, KIFC3	1241	45	18708	1.005	1	1	1
GOTERM_CC_DIRECT	GO:0005871~kinesin complex	3	0.215208	0.854379	KIF5C, KIF1B, KIFC3	1260	52	19662	0.900275	1	1	0.975207
GOTERM_MF_DIRECT	GO:0003777~microtubule motor activity	3	0.215208	0.964412	KIF5C, KIF1B, KIFC3	1150	76	17446	0.598833	1	1	0.995905
GOTERM_BP_DIRECT	GO:0007018~microtubule-based movement	3	0.215208	0.966515	KIF5C, KIF1B, KIFC3	1178	78	18082	0.590375	1	1	0.999
Annotation Cluster 59	Enrichment Score: 0.02025120872191829
Category	Term	Count	%	PValue	Genes	List Total	Pop Hits	Pop Total	Fold Enrichment	Bonferroni	Benjamini	FDR
GOTERM_BP_DIRECT	GO:0007165~signal transduction	73	5.23673	0.888094	UCN, SPARC, MRGPRF, MRGPRG, MRGPRE, PTPRK, FZD10, MRGPRH, RGS5, HHEX, GPR176, NKIRAS1, ADGRA2, SALL4, GRM8, MAP3K8, CCR5, CD34, CCR2, ARRDC5, PTGIR, CASR, ZFP219, SH2D3C, THOC1, TLR1, OLFR558, GPRC5B, RAP2A, RAP2B, GPRC5A, TRAF4, TRAF5, CSNK2B, RARA, LANCL3, CARD11, CD274, NDRG4, LPAR1, RRBP1, ADRB2, LPAR4, SAV1, HCAR1, RPS6KC1, SPOCK3, PLXNA2, CHRNA10, FADD, S1PR2, SRGAP2, TAS1R3, SRGAP1, CCR1, …	1178	1255	18082	0.892854	1	1	0.999
GOTERM_MF_DIRECT	GO:0004871~signal transducer activity	35	2.51076	0.934599	SLC44A2, LPAR1, MRGPRF, ILK, MRGPRG, FZD10, MRGPRE, ADRB2, LPAR4, MRGPRH, MALT1, GPR176, HCAR1, ADGRA2, GRM8, FLNA, S1PR2, CCR5, TAS1R3, CCR2, CCR1, CASR, PTGIR, PLK2, SCTR, GPRC5B, GPRC5A, GNAQ, TRAF5, GNB4, VOPP1, ACKR3, ADGRL1, ADGRL4, CC2D1A	1150	648	17446	0.819391	1	1	0.995905
PFAM	PF00001:7 transmembrane receptor (rhodopsin family)	15	1.07604	0.954245	CCR1, PTGIR, LPAR1, MRGPRF, MRGPRG, ADRB2, LPAR4, MRGPRH, GPR176, HCAR1, ACKR3, S1PR2, CCR5, GPR146, CCR2	1241	310	18708	0.729433	1	1	1
GOTERM_MF_DIRECT	GO:0004930~G-protein coupled receptor activity	28	2.00861	1	LPAR1, MRGPRF, MRGPRG, FZD10, MRGPRE, ADRB2, LPAR4, MRGPRH, GPR176, HCAR1, ADGRA2, GRM8, S1PR2, CCR5, TAS1R3, CCR2, CCR1, CASR, PTGIR, SCTR, SFRP4, OLFR558, GPRC5B, GPRC5A, ACKR3, ADGRL1, ADGRL4, GPR146	1150	1749	17446	0.242866	1	1	1
GOTERM_BP_DIRECT	GO:0007186~G-protein coupled receptor signaling pathway	37	2.65423	1	LHB, LPAR1, MRGPRF, MRGPRG, FZD10, MRGPRE, ADRB2, LPAR4, MRGPRH, RGS4, RGS5, RGS2, GPR176, HCAR1, CCL7, ADGRA2, GRM8, INPP5K, S1PR2, CCR5, TAS1R3, CCR2, TGM2, CCR1, ABCA1, CASR, PTGIR, SCTR, OLFR558, GPRC5B, GPRC5A, GNAQ, GNB4, ACKR3, ADGRL1, ADGRL4, PF4	1178	1706	18082	0.332908	1	1	1
Annotation Cluster 60	Enrichment Score: 0.013058266680308307
Category	Term	Count	%	PValue	Genes	List Total	Pop Hits	Pop Total	Fold Enrichment	Bonferroni	Benjamini	FDR
GOTERM_CC_DIRECT	GO:0005840~ribosome	8	0.573888	0.960624	MRPS10, MRPS2, RPL23A, RPL38, RRBP1, MRPS30, RPS27A, MRPL44	1260	188	19662	0.664032	1	1	0.975207
GOTERM_MF_DIRECT	GO:0003735~structural constituent of ribosome	12	0.860832	0.964845	SLC25A27, SLC25A29, MRPS10, MRPS2, SLC25A10, RPL23A, RPL38, MRPS30, RPS27A, SLC25A23, SLC25A25, SLC25A24	1150	264	17446	0.689565	1	1	0.995905
KEGG_PATHWAY	mmu03010:Ribosome	5	0.35868	0.985857	MRPS10, MRPS2, RPL23A, RPL38, RPS27A	494	145	7691	0.536856	1	1	1
Annotation Cluster 61	Enrichment Score: 0.009552731374008092
Category	Term	Count	%	PValue	Genes	List Total	Pop Hits	Pop Total	Fold Enrichment	Bonferroni	Benjamini	FDR
PFAM	PF13912:C2H2-type zinc finger	15	1.07604	0.942091	ZFP358, ZFP820, ZFP423, ZFP532, ZFP521, ZFP846, ZFP937, HIC1, GLIS2, AI987944, ZFP354C, ZFP65, ZFP120, ZKSCAN5, ZFP28	1241	302	18708	0.748755	1	1	1
PFAM	PF00096:Zinc finger, C2H2 type	19	1.36298	0.996665	ZFP358, ZFP820, D3ERTD254E, KLF12, ZBTB14, ZFP846, ZBTB37, KLF4, HIC1, AI987944, YY1, ZFP40, ZFP354C, SALL4, ZFP120, ZKSCAN5, ZFP157, ZFP772, ZFP28	1241	467	18708	0.613327	1	1	1
PFAM	PF01352:KRAB box	14	1.0043	0.99701	ZFP820, D3ERTD254E, ZFP846, ZFP937, AI987944, ZFP40, ZFP354C, ZFP65, ZFP120, ZKSCAN5, ZFP641, ZFP157, ZFP772, ZFP28	1241	370	18708	0.570403	1	1	1
Annotation Cluster 62	Enrichment Score: 0.007998836869003784
Category	Term	Count	%	PValue	Genes	List Total	Pop Hits	Pop Total	Fold Enrichment	Bonferroni	Benjamini	FDR
GOTERM_MF_DIRECT	GO:0016705~oxidoreductase activity, acting on paired donors, with incorporation or reduction of molecular oxygen	4	0.286944	0.962603	CYP4F17, P4HA1, CYP2F2, CYP51	1150	99	17446	0.612947	1	1	0.995905
GOTERM_MF_DIRECT	GO:0020037~heme binding	7	0.502152	0.976744	CYP4F17, NOS3, PRDX1, PXDN, DGCR8, CYP2F2, CYP51	1150	175	17446	0.606817	1	1	0.995905
PFAM	PF00067:Cytochrome P450	3	0.215208	0.993405	CYP4F17, CYP2F2, CYP51	1241	104	18708	0.434854	1	1	1
GOTERM_MF_DIRECT	GO:0004497~monooxygenase activity	3	0.215208	0.994604	CYP4F17, CYP2F2, CYP51	1150	108	17446	0.421401	1	1	0.995905
Annotation Cluster 63	Enrichment Score: 0.0064342230841167745
Category	Term	Count	%	PValue	Genes	List Total	Pop Hits	Pop Total	Fold Enrichment	Bonferroni	Benjamini	FDR
GOTERM_MF_DIRECT	GO:0004252~serine-type endopeptidase activity	9	0.645624	0.972424	PCSK1, ADAM17, MMP13, FAP, MCPT4, CASP3, HP, PLAT, CFB	1150	212	17446	0.644028	1	1	0.995905
GOTERM_MF_DIRECT	GO:0008236~serine-type peptidase activity	6	0.430416	0.984903	PCSK1, FAP, MCPT4, PLAT, CFB, SEC11C	1150	163	17446	0.558421	1	1	0.995905
PFAM	PF00089:Trypsin	4	0.286944	0.99873	MCPT4, HP, PLAT, CFB	1241	160	18708	0.376873	1	1	1
Annotation Cluster 64	Enrichment Score: 0.006352144608229714
Category	Term	Count	%	PValue	Genes	List Total	Pop Hits	Pop Total	Fold Enrichment	Bonferroni	Benjamini	FDR
GOTERM_BP_DIRECT	GO:0034765~regulation of ion transmembrane transport	5	0.35868	0.978884	KCNF1, KCNJ15, CACNA1A, CACNA1H, KCNJ2	1178	135	18082	0.568509	1	1	0.999
GOTERM_MF_DIRECT	GO:0005244~voltage-gated ion channel activity	5	0.35868	0.979508	KCNF1, KCNJ15, CACNA1A, CACNA1H, KCNJ2	1150	134	17446	0.566061	1	1	0.995905
GOTERM_MF_DIRECT	GO:0005216~ion channel activity	6	0.430416	0.989116	CLCN7, KCNF1, P2RX1, CACNA1A, CACNA1H, GRIA3	1150	170	17446	0.535427	1	1	0.995905
PFAM	PF00520:Ion transport protein	3	0.215208	0.9945	KCNF1, CACNA1A, CACNA1H	1241	107	18708	0.422662	1	1	1
Annotation Cluster 65	Enrichment Score: 0.0017384629280538355
Category	Term	Count	%	PValue	Genes	List Total	Pop Hits	Pop Total	Fold Enrichment	Bonferroni	Benjamini	FDR
PFAM	PF00003:7 transmembrane sweet-taste receptor of 3 GCPR	5	0.35868	0.989706	CASR, GPRC5B, GPRC5A, GRM8, TAS1R3	1241	147	18708	0.512753	1	1	1
PFAM	PF01094:Receptor family ligand binding region	4	0.286944	0.999153	CASR, GRM8, TAS1R3, GRIA3	1241	167	18708	0.361076	1	1	1
PFAM	PF07562:Nine Cysteines Domain of family 3 GPCR	3	0.215208	0.999186	CASR, GRM8, TAS1R3	1241	138	18708	0.327716	1	1	1
