# Supplementary material for: PGC-1β modulates catabolism and fiber atrophy in the fasting-response of specific skeletal muscle beds
Source: Mol Metab. 2022 Nov 16;66:101643. doi: 10.1016/j.molmet.2022.101643 (PMC9723918; doi:10.1016/j.molmet.2022.101643)
Supplement: Multimedia component 3 [file mmc3.xlsx]

## Sheet: Total
WT fasted vs. MKO fasted	WT fed vs. MKO fed	WT fed vs fasted	MKO fed vs fasted
Nfatc1	Hdx	Foxi1_Foxo1	Foxi1_Foxo1
Hdx	Nfatc1	Foxp1_Foxj2	Foxd1
Sp100	Sp100	Foxd1	Irf2_Irf1_Irf8_Irf9_Irf7
Irf2_Irf1_Irf8_Irf9_Irf7	Nfatc2	Foxp2_Foxp3	Foxp1_Foxj2
Nfatc2	Nfia	Cebpb	Nfe2_Bach1_Mafk
Hoxb7	Irf2_Irf1_Irf8_Irf9_Irf7	Tbp	Foxj3
Cpeb1		Rfx2_Rfx7	Myf6
Tfdp1_Wt1_Egr2		Nfatc1	Klf12_Klf14_Sp4
		Irf2_Irf1_Irf8_Irf9_Irf7
		Nfe2_Bach1_Mafk
		Myog_Tcf12
up in MKO fasted	up in MKO fed	up in fasted WT	up in fasted MKO
down in MKO fasted	down in MKO fed	down in fasted WT	down in fasted MKO
Significance cutoff: Z-value>1.96
WT: wildtype controls
MKO: PGC-1beta muscle-specific knockouts

## Sheet: WT fasted vs. MKO fasted
Motif name	Z-value	Associated genes	Profile	Logo
Nfatc1	7.872	Nfatc1
Hdx	6.748	Hdx
Sp100	3.985	Sp100
Irf2_Irf1_Irf8_Irf9_Irf7	3.212	Irf2, Irf1, Irf8, Irf9, Irf7
Nfatc2	2.592	Nfatc2
Hoxb7	2.336	Hoxb7
Cpeb1	2.006	Cpeb1
Tfdp1_Wt1_Egr2	1.963	Tfdp1, Wt1, Egr2
up in MKO fasted
down in MKO fasted
Significance cutoff: Z-value>1.96
WT: wildtype controls
MKO: PGC-1beta muscle-specific knockouts

## Sheet: WT fed vs. MKO fed
Motif name	Z-value	Associated genes	Profile	Logo
Hdx	6.579	Hdx
Nfatc1	4.276	Nfatc1
Sp100	4.19	Sp100
Nfatc2	4.013	Nfatc2
Nfia	2.061	Nfia
Irf2_Irf1_Irf8_Irf9_Irf7	1.963	Irf2, Irf1, Irf8, Irf9, Irf7
up in MKO fed
down in MKO fed
Significance cutoff: Z-value>1.96
WT: wildtype controls
MKO: PGC-1beta muscle-specific knockouts

## Sheet: WT fed vs. WT fasted
Motif name	Z-value	Associated genes	Profile	Logo
Foxi1_Foxo1	5.341	Foxi1, Foxo1
Foxp1_Foxj2	2.871	Foxp1, Foxj2
Foxd1	2.802	Foxd1
Foxp2_Foxp3	2.585	Foxp2, Foxp3
Cebpb	2.53	Cebpb
Tbp	2.353	Tbp
Rfx2_Rfx7	2.325	Rfx2, Rfx7
Nfatc1	2.156	Nfatc1
Irf2_Irf1_Irf8_Irf9_Irf7	2.118	Irf2, Irf1, Irf8, Irf9, Irf7
Nfe2_Bach1_Mafk	2.087	Nfe2, Bach1, Mafk
Myog_Tcf12	2.029	Myog, Tcf12
up in fasted WT
down in fasted WT
Significance cutoff: Z-value>1.96
WT: wildtype controls
MKO: PGC-1beta muscle-specific knockouts

## Sheet: MKO fed vs. MKO fasted
Motif name	Z-value	Associated genes	Profile	Logo
Foxi1_Foxo1	5.114	Foxi1, Foxo1
Foxd1	3.224	Foxd1
Irf2_Irf1_Irf8_Irf9_Irf7	3.221	Irf2, Irf1, Irf8, Irf9, Irf7
Foxp1_Foxj2	2.967	Foxp1, Foxj2
Nfe2_Bach1_Mafk	2.7	Nfe2, Bach1, Mafk
Foxj3	2.458	Foxj3
Myf6	2.454	Myf6
Klf12_Klf14_Sp4	2.094	Klf12, Klf14, Sp4
up in fasted MKO
down in fasted MKO
Significance cutoff: Z-value>1.96
WT: wildtype controls
MKO: PGC-1beta muscle-specific knockouts
